# Supplementary material for: N′-[1-(4-Methoxy­phen­yl)ethyl­idene]acetohydrazide
Source: Acta Crystallogr Sect E Struct Rep Online. 2008 Nov 22;64(Pt 12):o2409. doi: 10.1107/S1600536808037677 (PMC2959840; doi:10.1107/S1600536808037677)
Supplement: Supplementary file 2 [file e-64-o2409-Isup2.hkl]

# 
# h,k,l, Fc-squared, Fo-squared, sigma(Fo-squared) and status flag 
# 
data_I
_shelx_title ' WF08112 in P2(1)/n' 
_shelx_refln_list_code          4 
_shelx_F_calc_maximum      137.54 
_exptl_crystal_F_000       440.00 
_reflns_d_resolution_high  0.7507 
 
loop_ 
 _symmetry_equiv_pos_as_xyz 
 'x, y, z' 
 '-x+1/2, y+1/2, -z+1/2' 
 '-x, -y, -z' 
 'x-1/2, -y-1/2, z-1/2' 
 
_cell_length_a    13.2821 
_cell_length_b     4.9923 
_cell_length_c    16.8540 
_cell_angle_alpha  90.000 
_cell_angle_beta   98.883 
_cell_angle_gamma  90.000 
 
_shelx_F_squared_multiplier     1.000 
 
loop_ 
 _refln_index_h 
 _refln_index_k 
 _refln_index_l 
 _refln_F_squared_calc 
 _refln_F_squared_meas 
 _refln_F_squared_sigma 
 _refln_observed_status 
   2   0   0     1335.72     1242.09     13.09 o 
   4   0   0       10.56       12.95      0.92 o 
   6   0   0       35.31       39.34      2.08 o 
   8   0   0      511.55      505.88      7.67 o 
  10   0   0        0.64        0.27      1.27 o 
  12   0   0        0.75       -2.38      2.45 o 
  14   0   0       23.89       25.07      5.93 o 
  16   0   0        2.54       -1.04      4.65 o 
   1   1   0     1473.37     1500.53     15.83 o 
   2   1   0      210.79      220.75      3.31 o 
   3   1   0     1706.68     1619.73     11.21 o 
   4   1   0      133.38      147.03      2.25 o 
   5   1   0       24.63       25.47      1.76 o 
   6   1   0       41.35       50.22      2.51 o 
   7   1   0       59.60       61.54      2.69 o 
   8   1   0      324.97      356.68      4.53 o 
   9   1   0       32.30       30.56      2.08 o 
  10   1   0        2.42        1.02      1.14 o 
  11   1   0        3.27        4.05      1.53 o 
  12   1   0        8.50        6.39      1.81 o 
  13   1   0        8.86        8.26      3.03 o 
  14   1   0        1.05        0.47      2.40 o 
  15   1   0        0.87       -1.98      2.83 o 
  16   1   0        0.28       -0.32      3.15 o 
  17   1   0        0.00        0.47      3.62 o 
   0   2   0     1087.89     1095.39     20.44 o 
   1   2   0       27.12       33.57      1.86 o 
   2   2   0      281.25      295.51      5.02 o 
   3   2   0        2.26        4.05      0.88 o 
   4   2   0       69.44       85.04      2.22 o 
   5   2   0      551.60      532.93      6.01 o 
   6   2   0        4.65        5.90      1.42 o 
   7   2   0      107.67      121.22      3.89 o 
   8   2   0       54.47       47.84      2.65 o 
   9   2   0        0.17        3.43      1.22 o 
  10   2   0       38.47       37.11      3.79 o 
  11   2   0        5.10        3.15      1.49 o 
  12   2   0        8.68        6.94      1.89 o 
  13   2   0       13.58       15.18      2.52 o 
  14   2   0       17.85       20.93      3.90 o 
  15   2   0        0.09        0.92      3.26 o 
  16   2   0        0.17        7.17      5.52 o 
   1   3   0      146.83      146.45      3.39 o 
   2   3   0       28.35       27.71      1.75 o 
   3   3   0        8.97        6.71      1.10 o 
   4   3   0       49.58       39.75      2.24 o 
   5   3   0        5.80        5.02      1.38 o 
   6   3   0      123.79      130.25      4.69 o 
   7   3   0        9.19        6.49      1.77 o 
   8   3   0        0.12       -1.12      1.12 o 
   9   3   0        0.14       -1.17      1.17 o 
  10   3   0        2.63        5.00      2.66 o 
  11   3   0       14.19       18.39      2.96 o 
  12   3   0        1.38        0.45      2.28 o 
  13   3   0        4.54        9.04      2.90 o 
  14   3   0       11.20       15.28      4.31 o 
  15   3   0        0.00        2.94      3.15 o 
   0   4   0       60.93       67.03      4.62 o 
   1   4   0       39.25       36.58      3.18 o 
   2   4   0        1.48        2.00      1.10 o 
   3   4   0        0.55        2.22      1.39 o 
   4   4   0       22.47       29.10      4.04 o 
   5   4   0      346.66      365.82     19.83 o 
   6   4   0       18.04       17.70      3.69 o 
   7   4   0        0.66        0.28      4.38 o 
   8   4   0       17.52       11.72      3.67 o 
   9   4   0       19.69       21.62      4.68 o 
  10   4   0        0.14        0.99      2.99 o 
  11   4   0        0.29       -2.56      3.51 o 
  12   4   0        2.97        0.04      4.25 o 
  13   4   0        1.86        5.95      4.06 o 
   1   5   0        0.25        0.66      1.86 o 
   2   5   0        0.20       -0.11      3.26 o 
   3   5   0       59.20       66.22      5.97 o 
   4   5   0       16.61       13.27      3.57 o 
   5   5   0       27.71       25.43      4.61 o 
   6   5   0        5.39        2.86      4.79 o 
   7   5   0        6.33        1.99      3.28 o 
   8   5   0        2.53        0.38      2.80 o 
   9   5   0        1.33        1.22      4.05 o 
  10   5   0        1.85        4.41      4.72 o 
  11   5   0        0.04       -3.30      5.40 o 
   2   6   0        2.55        1.01      3.27 o 
   3   6   0        1.68       -1.99      3.25 o 
   4   6   0        3.42       -1.97      4.11 o 
   5   6   0        6.08        4.90      4.09 o 
   6   6   0        0.49       -0.50      3.16 o 
   7   6   0        1.97       -5.26      5.48 o 
 -17   0   1        0.02       -4.05      5.23 o 
 -15   0   1        3.56        6.20      4.50 o 
 -13   0   1        0.88       -2.47      2.66 o 
 -11   0   1        3.70        2.10      2.23 o 
  -9   0   1       35.64       32.99      2.30 o 
  -7   0   1     1142.26     1175.89     11.08 o 
  -5   0   1      414.84      458.10      5.24 o 
  -3   0   1     1097.11      982.41     10.82 o 
  -1   0   1       90.00       93.29      2.15 o 
   1   0   1        6.65        7.49      0.75 o 
   3   0   1     1419.00     1436.42     15.14 o 
   5   0   1      642.46      592.00      8.90 o 
   7   0   1      143.56      125.85      3.47 o 
   9   0   1      124.91      123.96      3.95 o 
  11   0   1       18.42       20.15      4.26 o 
  13   0   1        6.58        2.49      3.49 o 
  15   0   1        2.17       -0.56      4.02 o 
  17   0   1        0.37        0.19      4.58 o 
 -17   1   1        0.02       -0.32      3.90 o 
 -16   1   1        0.61        4.21      3.51 o 
 -15   1   1        2.01        0.44      2.87 o 
 -14   1   1        3.69        2.58      3.05 o 
 -13   1   1       70.03       67.42      5.77 o 
 -12   1   1        0.01       -1.38      1.38 o 
 -11   1   1        3.06        1.39      1.20 o 
 -10   1   1       32.83       38.90      2.38 o 
  -9   1   1        9.64        9.06      1.38 o 
  -8   1   1       50.59       61.03      2.64 o 
  -7   1   1      469.86      515.85      5.50 o 
  -6   1   1       25.14       20.43      0.99 o 
  -5   1   1        0.48        0.04      0.39 o 
  -4   1   1       65.50       68.36      2.33 o 
  -3   1   1      124.72      118.58      7.49 o 
  -2   1   1      950.25      979.83      7.96 o 
  -1   1   1     3040.27     2881.43     30.59 o 
   0   1   1     1192.90     1125.01     12.49 o 
   1   1   1     5432.04     4864.64     50.73 o 
   2   1   1     5702.99     5038.08     39.50 o 
   3   1   1      270.86      311.81      3.46 o 
   4   1   1      806.37      878.00      6.89 o 
   5   1   1       42.03       59.79      2.32 o 
   6   1   1      883.86      964.93      7.96 o 
   7   1   1        3.40        4.07      0.69 o 
   8   1   1       56.89       62.65      3.25 o 
   9   1   1        0.04       -0.85      0.85 o 
  10   1   1        0.14       -0.02      1.17 o 
  11   1   1       44.82       46.61      2.99 o 
  12   1   1        9.49        9.67      2.45 o 
  13   1   1       80.84       78.68     18.62 o 
  14   1   1        0.86       -1.63      2.30 o 
  15   1   1        0.41        3.73      3.17 o 
  16   1   1        0.88       -0.62      3.06 o 
  17   1   1        0.34       -1.00      5.45 o 
 -16   2   1        0.06       -3.11      3.11 o 
 -15   2   1        3.15        5.19      6.02 o 
 -14   2   1        0.46        2.05      2.35 o 
 -13   2   1        8.43        4.59      1.95 o 
 -12   2   1        4.05        0.41      1.78 o 
 -11   2   1       57.80       60.60      3.86 o 
 -10   2   1        0.08        0.29      1.11 o 
  -9   2   1        7.58        9.91      1.67 o 
  -8   2   1       88.40       90.23      6.08 o 
  -7   2   1       45.61       44.28      2.73 o 
  -6   2   1       61.90       46.22      3.33 o 
  -5   2   1       34.10       32.59      1.57 o 
  -4   2   1       93.26      103.42      2.55 o 
  -3   2   1       71.73       55.94      2.20 o 
  -2   2   1       11.29       12.02      1.11 o 
  -1   2   1      363.33      345.84      4.91 o 
   0   2   1      292.03      315.70      5.57 o 
   1   2   1      210.17      215.91      3.74 o 
   2   2   1        0.01       -0.02      0.92 o 
   3   2   1        0.67        0.56      0.75 o 
   4   2   1      239.89      260.93      7.38 o 
   5   2   1      128.90      147.13      3.01 o 
   6   2   1      211.44      254.01      3.69 o 
   7   2   1       15.07        8.83      1.36 o 
   8   2   1        0.23       -0.87      0.87 o 
   9   2   1        0.20       -0.12      1.08 o 
  10   2   1        0.01       -0.42      1.13 o 
  11   2   1       35.58       34.55      3.34 o 
  12   2   1        1.18        2.03      1.78 o 
  13   2   1       48.77       56.72      3.95 o 
  14   2   1       13.05       10.61      3.99 o 
  15   2   1        0.22       -0.14      4.51 o 
  16   2   1        0.74        3.15      5.01 o 
 -15   3   1        6.94        7.17      4.89 o 
 -14   3   1        0.50        0.16      2.51 o 
 -13   3   1        0.01       -2.37      2.37 o 
 -12   3   1        1.03        3.42      1.98 o 
 -11   3   1        1.50        1.70      1.69 o 
 -10   3   1       25.93       28.08      2.58 o 
  -9   3   1        2.89        0.81      1.36 o 
  -8   3   1      133.79      149.78      4.82 o 
  -7   3   1      297.02      281.66      6.31 o 
  -6   3   1       36.22       31.54      2.86 o 
  -5   3   1        8.47        6.06      2.01 o 
  -4   3   1       18.12       24.55      2.53 o 
  -3   3   1       89.29       80.97      3.17 o 
  -2   3   1      268.08      254.53      4.84 o 
  -1   3   1       19.13       20.06      1.74 o 
   0   3   1       95.41      100.50      3.77 o 
   1   3   1      118.59      133.84      3.90 o 
   2   3   1       18.78       14.21      1.58 o 
   3   3   1       20.95       20.15      1.74 o 
   4   3   1      184.67      186.13      6.26 o 
   5   3   1       14.53       23.18      2.24 o 
   6   3   1      132.66      115.55      5.89 o 
   7   3   1        1.73       -0.50      1.12 o 
   8   3   1       23.88       28.49      3.07 o 
   9   3   1       50.55       48.31      4.80 o 
  10   3   1        1.15       -1.19      2.32 o 
  11   3   1        9.01        5.86      2.30 o 
  12   3   1        1.11        1.64      2.15 o 
  13   3   1        0.60        1.71      2.74 o 
  14   3   1        3.94        4.86      3.21 o 
  15   3   1        0.97        2.49      3.36 o 
 -14   4   1        0.55       -0.39      5.43 o 
 -13   4   1        4.81        7.85      4.42 o 
 -12   4   1        4.56        6.48      4.36 o 
 -11   4   1        0.32        6.46      3.73 o 
 -10   4   1        1.98        0.67      2.37 o 
  -9   4   1        3.65        2.61      3.02 o 
  -8   4   1       19.11       25.61      5.22 o 
  -7   4   1        4.33        6.85      3.94 o 
  -6   4   1        1.50        2.71      2.44 o 
  -5   4   1       83.05       86.49      5.40 o 
  -4   4   1        4.05        4.10      1.70 o 
  -3   4   1       51.38       50.83      3.58 o 
  -2   4   1       74.01       64.39      3.00 o 
  -1   4   1        0.00        1.46      1.23 o 
   0   4   1        3.42        1.74      1.16 o 
   1   4   1      101.11       90.97      3.15 o 
   2   4   1        4.41        4.16      1.41 o 
   3   4   1       30.42       28.31      8.24 o 
   4   4   1        7.12        7.03      2.69 o 
   5   4   1      202.90      202.85     15.13 o 
   6   4   1       16.86       14.88      3.59 o 
   7   4   1       20.41       16.62      3.50 o 
   8   4   1        9.86        9.22      5.59 o 
   9   4   1        3.42        2.79      4.40 o 
  10   4   1        1.33        2.44      2.99 o 
  11   4   1        0.00       -2.44      3.26 o 
  12   4   1        0.22        1.20      3.95 o 
  13   4   1        3.69       10.48      5.04 o 
 -11   5   1        3.58        8.58      5.94 o 
 -10   5   1        0.03        2.58      4.32 o 
  -9   5   1        1.32       -2.54      3.17 o 
  -8   5   1        6.61        5.09      7.40 o 
  -7   5   1        2.82        3.73      3.54 o 
  -6   5   1        6.73       14.58      3.79 o 
  -5   5   1        2.04       -1.50      2.86 o 
  -4   5   1       54.82       51.86      5.82 o 
  -3   5   1       12.51       16.71      3.85 o 
  -2   5   1        0.71       -2.08      2.08 o 
  -1   5   1        4.40        2.18      3.76 o 
   0   5   1        1.54        1.52      1.96 o 
   1   5   1        1.69        0.58      1.84 o 
   2   5   1        0.15       -1.44      2.34 o 
   3   5   1        1.83       -0.53      2.63 o 
   4   5   1        3.15        1.27      2.52 o 
   5   5   1       11.27       10.45      3.75 o 
   6   5   1       17.78       23.21      3.65 o 
   7   5   1        5.77        4.33      3.80 o 
   8   5   1        3.08        0.24      3.63 o 
   9   5   1        1.93        6.26      4.32 o 
  10   5   1        1.29        1.77      3.98 o 
  11   5   1        2.20        1.35      5.84 o 
  -7   6   1        0.60       -1.69      6.88 o 
  -6   6   1        0.02       -1.95      3.40 o 
  -5   6   1        0.12        1.01      3.54 o 
  -4   6   1        2.01        3.77      4.52 o 
  -3   6   1        4.44        5.91      3.50 o 
  -2   6   1        0.75        2.65      3.14 o 
  -1   6   1        2.01        4.50      4.39 o 
   2   6   1        3.52       -1.45      4.19 o 
   3   6   1        0.42       -1.99      2.90 o 
   4   6   1        1.69        3.85      3.04 o 
   5   6   1        1.14       -1.89      4.08 o 
   6   6   1        2.87        3.31      5.21 o 
   7   6   1        0.02        4.07      7.07 o 
 -16   0   2        0.25        2.95      4.77 o 
 -14   0   2        0.07       -1.35      3.58 o 
 -12   0   2        0.95        4.22      2.98 o 
 -10   0   2      223.52      232.60     10.56 o 
  -8   0   2     1189.49     1144.55     11.29 o 
  -6   0   2      272.52      329.09      6.11 o 
  -4   0   2     1716.26     1555.29     22.79 o 
  -2   0   2      751.70      644.07     10.22 o 
   0   0   2      880.08      843.90     12.30 o 
   2   0   2       99.73       91.36      3.22 o 
   4   0   2     1181.26     1227.75     12.07 o 
   6   0   2     1309.91     1301.36     22.19 o 
   8   0   2      141.33      144.40      4.09 o 
  10   0   2       40.48       37.32      2.74 o 
  12   0   2       15.50        1.14      3.58 o 
  14   0   2        0.36       -2.42      3.41 o 
  16   0   2        0.10       -0.05      4.99 o 
 -17   1   2        1.16        2.61      3.73 o 
 -16   1   2        3.22        0.19      3.03 o 
 -15   1   2        0.03        2.16      2.82 o 
 -14   1   2        4.14        0.92      2.73 o 
 -13   1   2        0.46       -1.24      2.12 o 
 -12   1   2       16.08       14.50      2.73 o 
 -11   1   2        6.78        6.28      1.50 o 
 -10   1   2        3.23        3.39      1.25 o 
  -9   1   2       15.39       15.36      1.71 o 
  -8   1   2       34.89       35.29      2.22 o 
  -7   1   2       99.00      115.18      2.67 o 
  -6   1   2      271.46      241.71      4.94 o 
  -5   1   2      149.57      150.32      3.66 o 
  -4   1   2      421.43      390.95      5.79 o 
  -3   1   2      551.68      518.21      6.55 o 
  -2   1   2    18918.21    16840.72    104.79 o 
  -1   1   2      983.01      878.79      7.54 o 
   0   1   2      815.91      802.00      7.30 o 
   1   1   2       13.96       16.20      1.03 o 
   2   1   2       28.55       33.85      2.83 o 
   3   1   2      279.15      249.77      4.07 o 
   4   1   2        3.64        2.57      0.52 o 
   5   1   2     1230.12     1302.59      9.69 o 
   6   1   2     1006.91     1104.87      9.55 o 
   7   1   2      157.85      157.93      3.13 o 
   8   1   2       11.07       12.00      1.77 o 
   9   1   2       14.48       12.00      1.63 o 
  10   1   2        1.09        1.10      1.09 o 
  11   1   2        0.21        1.73      1.83 o 
  12   1   2       51.81       48.62      3.32 o 
  13   1   2        6.62        2.45      2.47 o 
  14   1   2        9.35       10.09      4.56 o 
  15   1   2        0.00       -2.39      3.13 o 
  16   1   2        0.07       -3.25      3.25 o 
 -16   2   2        3.41        2.06      3.14 o 
 -15   2   2       11.38       12.41      3.81 o 
 -14   2   2        1.50        0.80      3.52 o 
 -13   2   2        0.84        0.43      1.72 o 
 -12   2   2        0.00       -1.32      1.40 o 
 -11   2   2       18.45       16.65      2.17 o 
 -10   2   2       45.71       46.73      3.16 o 
  -9   2   2        0.04        0.04      1.28 o 
  -8   2   2      190.37      163.92      4.73 o 
  -7   2   2       13.04       12.07      1.73 o 
  -6   2   2      108.09      120.16      3.88 o 
  -5   2   2       33.33       30.08      2.93 o 
  -4   2   2     1286.08     1314.77     11.50 o 
  -3   2   2     1931.74     1796.45     14.61 o 
  -2   2   2      597.56      626.87      6.95 o 
  -1   2   2        9.36        8.63      1.56 o 
   0   2   2     1283.69     1251.92     17.70 o 
   1   2   2      210.02      213.25      3.62 o 
   2   2   2       41.57       45.19      1.76 o 
   3   2   2        2.16        3.06      0.79 o 
   4   2   2       33.88       39.72      1.69 o 
   5   2   2       55.91       68.19      2.25 o 
   6   2   2      204.36      234.69      3.84 o 
   7   2   2        3.58        1.97      1.01 o 
   8   2   2        6.02        6.65      1.27 o 
   9   2   2       36.84       33.18      2.59 o 
  10   2   2        0.23        0.14      1.22 o 
  11   2   2       48.68       42.05      3.21 o 
  12   2   2        1.26        1.05      1.78 o 
  13   2   2        6.02        7.98      2.61 o 
  14   2   2        1.44        2.76      2.51 o 
  15   2   2        0.17        0.77      4.33 o 
  16   2   2        0.02        2.67      5.52 o 
 -15   3   2        0.86        2.53      3.60 o 
 -14   3   2        0.38       -3.83      3.83 o 
 -13   3   2        0.28        4.55      2.14 o 
 -12   3   2        2.60        1.70      1.80 o 
 -11   3   2        0.05        1.40      1.69 o 
 -10   3   2        0.22        1.23      1.61 o 
  -9   3   2        2.66        2.08      1.38 o 
  -8   3   2       25.16       31.71      2.75 o 
  -7   3   2      986.78      983.66     12.58 o 
  -6   3   2        0.98        1.02      1.31 o 
  -5   3   2       26.94       36.63      7.56 o 
  -4   3   2       20.54       23.12      2.46 o 
  -3   3   2       24.41       24.30      1.76 o 
  -2   3   2      313.89      338.77      5.67 o 
  -1   3   2       12.23       13.79      1.55 o 
   0   3   2      447.25      436.15      8.00 o 
   1   3   2      160.05      153.76      3.78 o 
   2   3   2       38.17       43.20      2.26 o 
   3   3   2        3.04        2.11      0.97 o 
   4   3   2        0.03       -0.20      1.03 o 
   5   3   2       14.75       15.24      1.41 o 
   6   3   2      128.81      138.12      6.65 o 
   7   3   2       31.69       36.84      4.53 o 
   8   3   2        0.09        2.40      2.07 o 
   9   3   2       53.78       54.59      4.84 o 
  10   3   2        9.03       13.55      3.21 o 
  11   3   2        3.43       -0.54      2.37 o 
  12   3   2        0.85        0.37      2.98 o 
  13   3   2        0.31        3.37      3.71 o 
  14   3   2        6.01       11.67      6.57 o 
  15   3   2        1.22       -1.73      4.09 o 
 -14   4   2        0.71       -5.38      5.38 o 
 -13   4   2        1.21        0.72      3.85 o 
 -12   4   2        0.89        1.95      3.61 o 
 -11   4   2        1.68        0.47      3.36 o 
 -10   4   2        8.90        8.43      3.64 o 
  -9   4   2        8.66        3.72      7.59 o 
  -8   4   2       24.71       25.39      3.21 o 
  -7   4   2       11.92       11.35      2.32 o 
  -6   4   2       40.64       39.28      4.87 o 
  -5   4   2       35.70       38.48      3.44 o 
  -4   4   2        6.52        7.63      1.88 o 
  -3   4   2       16.60       14.42      3.41 o 
  -2   4   2       44.07       41.76      2.66 o 
  -1   4   2        4.20        5.02      1.50 o 
   0   4   2        2.77        2.75      1.49 o 
   1   4   2       41.50       45.05      3.38 o 
   2   4   2        2.56        3.08      1.70 o 
   3   4   2       20.75       18.62      2.59 o 
   4   4   2       30.15       22.42      3.85 o 
   5   4   2       97.27       90.62      5.84 o 
   6   4   2        3.84        4.79      2.63 o 
   7   4   2        4.72        3.92      2.84 o 
   8   4   2       12.72       20.49      3.77 o 
   9   4   2        1.14        2.75      2.62 o 
  10   4   2        0.96        4.34      2.82 o 
  11   4   2        2.05        0.91      2.80 o 
  12   4   2        1.52       -3.54      3.54 o 
  13   4   2        0.00       -2.64      4.99 o 
 -11   5   2        0.30        2.33      5.57 o 
 -10   5   2        0.80       -0.62      3.92 o 
  -9   5   2        3.17        4.05      3.88 o 
  -8   5   2        0.59       -2.45      3.03 o 
  -7   5   2        6.06        6.55      3.18 o 
  -6   5   2        2.50        6.27      3.32 o 
  -5   5   2        4.13        4.87      3.03 o 
  -4   5   2        0.01       -0.13      2.52 o 
  -3   5   2       21.82       21.52      3.90 o 
  -2   5   2        0.02       -2.19      2.19 o 
  -1   5   2        0.89        0.43      1.79 o 
   0   5   2        8.13        5.65      1.69 o 
   1   5   2        0.86        1.44      1.97 o 
   2   5   2        8.28        7.73      6.14 o 
   3   5   2      105.75      108.89      6.35 o 
   4   5   2        0.01       -1.38      2.07 o 
   5   5   2        2.11        4.48      3.26 o 
   6   5   2       26.03       38.79      7.49 o 
   7   5   2        7.16        8.56      3.81 o 
   8   5   2        7.17       10.28      4.38 o 
   9   5   2        0.04       -3.55      3.55 o 
  10   5   2        1.77       -0.48      6.47 o 
  11   5   2        1.17       -1.57      6.11 o 
  -7   6   2        0.44        7.89      6.46 o 
  -6   6   2        0.04       -2.05      3.60 o 
  -5   6   2        4.87       10.43      4.07 o 
  -4   6   2        0.04       -2.38      2.97 o 
  -3   6   2        0.84        5.06      3.61 o 
  -2   6   2        0.16        1.22      3.22 o 
  -1   6   2        3.86        5.13      5.02 o 
   2   6   2       11.83        6.81      4.88 o 
   3   6   2        3.31        1.51      3.84 o 
   4   6   2        2.95        5.35      4.08 o 
   5   6   2        0.78        3.66      4.17 o 
   6   6   2        0.16        1.40      6.83 o 
   7   6   2        1.02       -0.29      6.88 o 
 -17   0   3        2.57        8.01      6.35 o 
 -15   0   3       70.78       78.93      9.67 o 
 -13   0   3        5.47        5.04      3.36 o 
 -11   0   3        0.30       -0.80      1.98 o 
  -9   0   3      452.35      436.38      6.38 o 
  -7   0   3        9.10        7.52      1.29 o 
  -5   0   3       73.58       74.50      5.70 o 
  -3   0   3     3327.44     2987.48     28.80 o 
  -1   0   3    17683.39    13819.51    171.30 o 
   1   0   3     2653.34     2283.36     37.66 o 
   3   0   3      192.75      210.15      3.65 o 
   5   0   3       55.53       43.81      2.13 o 
   7   0   3       42.11       39.96      2.34 o 
   9   0   3      496.66      534.13      9.99 o 
  11   0   3      279.83      283.47      8.12 o 
  13   0   3        1.32       -0.32      3.41 o 
  15   0   3        0.16        1.50      4.22 o 
 -17   1   3        0.01        0.55      3.60 o 
 -16   1   3        0.35       -1.59      2.91 o 
 -15   1   3        0.03       -2.10      3.84 o 
 -14   1   3        5.83        3.92      2.92 o 
 -13   1   3        8.24        6.57      2.72 o 
 -12   1   3       12.91       10.86      5.34 o 
 -11   1   3        0.17       -0.30      1.25 o 
 -10   1   3        4.43        6.34      1.44 o 
  -9   1   3       82.49       70.15      3.46 o 
  -8   1   3        7.29        9.75      1.56 o 
  -7   1   3        2.28        1.75      0.96 o 
  -6   1   3       24.46       28.19      2.28 o 
  -5   1   3       31.80       31.41      2.33 o 
  -4   1   3        1.56        7.34      2.00 o 
  -3   1   3      170.24      161.29      2.57 o 
  -2   1   3    10067.67     9483.41     61.98 o 
  -1   1   3        6.44       12.38      1.48 o 
   0   1   3      102.14      103.27      4.47 o 
   1   1   3      291.89      288.54      4.51 o 
   2   1   3       56.02       60.58      2.08 o 
   3   1   3      181.95      160.66      3.82 o 
   4   1   3      619.01      636.09      6.55 o 
   5   1   3       48.90       48.05      1.67 o 
   6   1   3        3.74        5.12      0.87 o 
   7   1   3      169.99      168.78      3.91 o 
   8   1   3        5.57        6.38      1.30 o 
   9   1   3        0.71       -0.56      0.85 o 
  10   1   3       10.31        6.38      1.45 o 
  11   1   3      144.83      147.62      5.69 o 
  12   1   3       30.10       35.85      3.03 o 
  13   1   3        0.11       -2.76      2.89 o 
  14   1   3        0.84       -2.54      2.62 o 
  15   1   3        0.01        0.38      3.00 o 
  16   1   3        0.23       -0.63      4.82 o 
 -16   2   3        0.13       -2.50      2.80 o 
 -15   2   3        0.30        0.76      2.86 o 
 -14   2   3        0.04        2.57      2.31 o 
 -13   2   3       13.76       13.47      2.31 o 
 -12   2   3        1.57       -1.01      1.62 o 
 -11   2   3       17.73       14.66      2.21 o 
 -10   2   3        4.58        5.21      1.84 o 
  -9   2   3       89.71       90.86      3.84 o 
  -8   2   3      229.60      228.06      5.95 o 
  -7   2   3        4.38        2.44      1.19 o 
  -6   2   3       72.49       69.44      3.66 o 
  -5   2   3      260.43      285.38      7.54 o 
  -4   2   3       12.19       17.43      1.19 o 
  -3   2   3      552.07      562.85      5.43 o 
  -2   2   3      844.28      913.29      8.20 o 
  -1   2   3     1793.92     1781.63     13.69 o 
   0   2   3        3.20        6.87      1.04 o 
   1   2   3       33.41       39.81      2.01 o 
   2   2   3       41.23       32.79      1.94 o 
   3   2   3        0.54        1.02      0.62 o 
   4   2   3      498.65      509.55      7.49 o 
   5   2   3      109.81      118.40      3.47 o 
   6   2   3      541.48      578.86      6.94 o 
   7   2   3        4.45        3.54      0.97 o 
   8   2   3        1.15        1.40      1.09 o 
   9   2   3        3.47        1.74      1.30 o 
  10   2   3        2.46        2.63      1.43 o 
  11   2   3       90.01       85.36      5.20 o 
  12   2   3       25.06       28.36      3.63 o 
  13   2   3        0.05        5.42      2.47 o 
  14   2   3        0.00       -1.78      2.30 o 
  15   2   3        0.00       -1.12      4.21 o 
  16   2   3        0.77       -4.33      4.63 o 
 -15   3   3        7.76        6.91      3.30 o 
 -14   3   3        5.94       10.83      2.76 o 
 -13   3   3        0.09        1.03      2.14 o 
 -12   3   3        0.05       -0.43      1.87 o 
 -11   3   3        4.27        4.31      1.94 o 
 -10   3   3       14.33       11.76      2.18 o 
  -9   3   3        2.64        2.92      1.50 o 
  -8   3   3       10.22        7.71      2.00 o 
  -7   3   3      302.39      306.80      8.31 o 
  -6   3   3        6.05        5.56      1.86 o 
  -5   3   3        8.93        4.91      6.46 o 
  -4   3   3       17.88       22.66      3.52 o 
  -3   3   3       23.44       29.38      1.69 o 
  -2   3   3        6.20        5.80      0.96 o 
  -1   3   3      288.87      272.96      5.30 o 
   0   3   3        3.04        2.28      1.12 o 
   1   3   3        5.67        6.69      1.00 o 
   2   3   3       89.67       96.93      3.81 o 
   3   3   3       46.91       49.99      3.44 o 
   4   3   3       32.88       36.21      2.63 o 
   5   3   3        1.75        3.35      1.48 o 
   6   3   3       10.34        6.43      2.47 o 
   7   3   3       20.12       12.30      2.85 o 
   8   3   3       37.77       39.71      4.02 o 
   9   3   3        0.11       -1.85      1.85 o 
  10   3   3        4.27        3.21      3.35 o 
  11   3   3        1.28       -1.16      2.88 o 
  12   3   3        1.93        0.17      5.37 o 
  13   3   3        3.02        2.82      5.31 o 
  14   3   3        1.08        6.81      3.81 o 
  15   3   3        1.21       -3.82      3.82 o 
 -14   4   3        0.22        8.94      4.79 o 
 -13   4   3        0.56        5.87      3.30 o 
 -12   4   3        0.57        5.41      3.99 o 
 -11   4   3        0.12       -1.87      3.25 o 
 -10   4   3       13.03       12.69      3.85 o 
  -9   4   3       15.76       13.02      2.87 o 
  -8   4   3        9.08        3.02      2.37 o 
  -7   4   3       50.31       52.99      5.10 o 
  -6   4   3      101.09      106.04      6.10 o 
  -5   4   3      128.41      132.13      8.58 o 
  -4   4   3       10.89        4.93      2.50 o 
  -3   4   3        9.70        7.44      2.25 o 
  -2   4   3        1.64        1.77      1.15 o 
  -1   4   3        0.00        0.47      1.12 o 
   0   4   3        2.82        3.57      1.28 o 
   1   4   3        1.97       -0.04      1.17 o 
   2   4   3       51.30       52.62      3.40 o 
   3   4   3        0.84        0.35      1.53 o 
   4   4   3      127.75      141.39      6.64 o 
   5   4   3       15.08       14.10      3.14 o 
   6   4   3       72.08       81.43      5.87 o 
   7   4   3        0.03       -1.64      2.33 o 
   8   4   3        0.25       -2.32      2.32 o 
   9   4   3        5.11        5.29      3.16 o 
  10   4   3        0.87       -2.30      2.53 o 
  11   4   3        2.86        7.35      3.77 o 
  12   4   3        0.10       -0.90      4.51 o 
  13   4   3        1.74        2.67      5.54 o 
 -11   5   3        3.35       -0.05      5.65 o 
 -10   5   3        0.02        0.29      3.73 o 
  -9   5   3        0.05       -1.36      3.26 o 
  -8   5   3        1.54       -2.86      2.97 o 
  -7   5   3        3.14        1.31      3.01 o 
  -6   5   3       13.96       18.83      4.17 o 
  -5   5   3        2.12        2.05      2.62 o 
  -4   5   3       20.65       13.46      3.61 o 
  -3   5   3       23.52       21.70      3.14 o 
  -2   5   3        6.66        6.81      2.71 o 
  -1   5   3        7.36        8.49      2.78 o 
   0   5   3        0.34        0.77      1.59 o 
   1   5   3        0.00       -1.49      1.75 o 
   2   5   3        1.15        2.53      2.55 o 
   3   5   3       53.44       59.32      5.48 o 
   4   5   3        0.94        0.39      2.69 o 
   5   5   3        7.67        7.50      3.50 o 
   6   5   3       15.34       22.85      4.61 o 
   7   5   3        1.45        0.48      3.47 o 
   8   5   3        0.03       -0.89      3.52 o 
   9   5   3        0.05        7.75      4.15 o 
  10   5   3        0.61        5.50      7.66 o 
  -7   6   3        2.13        6.11      6.20 o 
  -6   6   3        3.86        6.86      7.02 o 
  -5   6   3        2.51       -1.71      3.44 o 
  -4   6   3        0.06       -3.24      3.33 o 
  -3   6   3        0.49       -1.56      3.33 o 
  -2   6   3        2.41       -0.27      3.45 o 
  -1   6   3        0.54        4.77      4.48 o 
   2   6   3        2.77        0.15      4.16 o 
   3   6   3        3.73        1.75      3.70 o 
   4   6   3        2.75        7.14      4.22 o 
   5   6   3        2.72        0.19      3.95 o 
   6   6   3        0.18        4.65      6.32 o 
 -16   0   4        0.01       -3.64      3.64 o 
 -14   0   4        5.55        5.72      4.00 o 
 -12   0   4        0.01       -2.45      2.45 o 
 -10   0   4        2.94        2.30      1.84 o 
  -8   0   4       50.13       52.19      2.88 o 
  -6   0   4       56.87       43.41      6.75 o 
  -4   0   4      481.60      417.41      6.80 o 
  -2   0   4     1905.69     1912.88     19.47 o 
   0   0   4     3748.10     3430.77     45.48 o 
   2   0   4     3185.45     2806.96     28.96 o 
   4   0   4       86.92       91.06      2.76 o 
   6   0   4      146.69      146.45      4.78 o 
   8   0   4        1.35        3.58      1.60 o 
  10   0   4        0.47        3.41      1.58 o 
  12   0   4       39.48       36.45      6.18 o 
  14   0   4        2.97        0.61      4.16 o 
  16   0   4        2.93       -1.72      5.38 o 
 -17   1   4        1.57       -3.03      3.47 o 
 -16   1   4        0.34       -2.93      2.93 o 
 -15   1   4        4.15        2.70      3.02 o 
 -14   1   4        2.11        1.86      2.52 o 
 -13   1   4       11.14        7.99      2.67 o 
 -12   1   4       17.68       17.10      5.42 o 
 -11   1   4       21.95       17.40      2.08 o 
 -10   1   4      431.14      399.29      9.54 o 
  -9   1   4       52.42       50.12      3.02 o 
  -8   1   4       51.78       47.08      4.69 o 
  -7   1   4       13.70       15.87      1.68 o 
  -6   1   4        8.35        7.84      1.55 o 
  -5   1   4      247.53      268.23      3.53 o 
  -4   1   4      316.31      333.82      4.02 o 
  -3   1   4      307.71      318.95      3.84 o 
  -2   1   4     7532.81     7243.60     42.30 o 
  -1   1   4       91.72       73.43      2.38 o 
   0   1   4      125.35      124.60      2.86 o 
   1   1   4      424.83      439.74      6.11 o 
   2   1   4      408.55      360.37      5.56 o 
   3   1   4      211.33      190.79      4.05 o 
   4   1   4      424.08      467.94      8.14 o 
   5   1   4       78.88       67.87      3.08 o 
   6   1   4        2.39        3.35      1.02 o 
   7   1   4        0.04       -0.20      0.68 o 
   8   1   4        0.00       -0.79      0.79 o 
   9   1   4        2.92        2.78      1.00 o 
  10   1   4        0.48        0.74      1.34 o 
  11   1   4       77.73       81.74      3.90 o 
  12   1   4       56.32       47.07      3.36 o 
  13   1   4        0.25       -1.60      2.39 o 
  14   1   4        0.85        1.55      2.92 o 
  15   1   4        0.06        2.11      5.13 o 
  16   1   4        2.28        2.55      5.25 o 
 -16   2   4        1.32        5.21      3.89 o 
 -15   2   4        1.24        0.06      2.78 o 
 -14   2   4        0.16       -1.86      1.86 o 
 -13   2   4        1.82       -0.24      1.64 o 
 -12   2   4       26.32       26.18      2.79 o 
 -11   2   4        4.00        9.29      1.88 o 
 -10   2   4       16.45       16.12      2.41 o 
  -9   2   4      454.45      446.10      8.90 o 
  -8   2   4        3.04        1.31      1.29 o 
  -7   2   4        7.88        5.17      4.03 o 
  -6   2   4       12.49       11.78      1.68 o 
  -5   2   4       96.05       92.24      3.02 o 
  -4   2   4     1088.92     1055.49      8.68 o 
  -3   2   4       10.37        7.89      0.88 o 
  -2   2   4      772.05      828.25      8.25 o 
  -1   2   4      378.29      445.31      7.71 o 
   0   2   4      193.86      200.10      8.31 o 
   1   2   4      320.88      355.57      7.76 o 
   2   2   4      375.48      377.36      7.35 o 
   3   2   4      487.50      524.69      7.53 o 
   4   2   4      945.89     1032.35     14.12 o 
   5   2   4      135.98      161.41      3.53 o 
   6   2   4       84.43       82.00      2.75 o 
   7   2   4        0.37        1.14      1.21 o 
   8   2   4        5.50        4.10      1.56 o 
   9   2   4        0.88       -0.17      1.87 o 
  10   2   4        7.58        4.83      3.69 o 
  11   2   4        6.10        7.62      2.38 o 
  12   2   4       68.27       79.82      7.95 o 
  13   2   4       13.54       11.69      2.96 o 
  14   2   4        9.13        7.88      3.10 o 
  15   2   4        1.07       12.47      6.57 o 
 -15   3   4        5.63        7.81      3.38 o 
 -14   3   4        1.81        4.26      3.13 o 
 -13   3   4        0.35        1.41      2.70 o 
 -12   3   4        4.81        3.56      2.64 o 
 -11   3   4       13.50       15.75      2.47 o 
 -10   3   4       31.20       36.09      3.51 o 
  -9   3   4        0.03        1.37      1.63 o 
  -8   3   4        8.82        9.84      2.12 o 
  -7   3   4        7.71        7.20      2.21 o 
  -6   3   4      127.70      139.14      4.88 o 
  -5   3   4      101.01       91.13      5.71 o 
  -4   3   4       37.09       37.46      5.36 o 
  -3   3   4      138.87      145.29      3.26 o 
  -2   3   4      137.53      130.95      3.25 o 
  -1   3   4      264.58      271.10      4.86 o 
   0   3   4       69.44       67.29      3.00 o 
   1   3   4      231.74      253.98      5.54 o 
   2   3   4      107.81      106.85      5.17 o 
   3   3   4      193.43      204.74      5.26 o 
   4   3   4       23.25       15.12      2.32 o 
   5   3   4       74.05       89.80      3.85 o 
   6   3   4        7.73       10.92      2.44 o 
   7   3   4        0.08        2.54      1.83 o 
   8   3   4        2.94        2.82      2.34 o 
   9   3   4       37.40       36.61      5.02 o 
  10   3   4        0.68        2.67      3.77 o 
  11   3   4        0.47       -1.54      2.69 o 
  12   3   4        0.06        1.60      3.01 o 
  13   3   4        0.54        4.40      3.49 o 
  14   3   4        0.92       -0.98      3.90 o 
 -14   4   4        0.63       -2.68      3.39 o 
 -13   4   4        2.88        0.09      2.71 o 
 -12   4   4        0.49       -2.52      2.52 o 
 -11   4   4        0.74        1.34      2.16 o 
 -10   4   4        0.26        0.96      2.16 o 
  -9   4   4       17.99       24.53      6.23 o 
  -8   4   4       18.12       21.65      3.85 o 
  -7   4   4       60.65       47.75      9.20 o 
  -6   4   4        4.60        4.26      2.14 o 
  -5   4   4       93.45       95.84      5.95 o 
  -4   4   4       29.75       30.40      3.75 o 
  -3   4   4        4.17        1.75      3.13 o 
  -2   4   4        3.15        2.96      1.21 o 
  -1   4   4        5.11        3.98      1.34 o 
   0   4   4        8.74        9.37      1.75 o 
   1   4   4       17.62       14.46      2.09 o 
   2   4   4       75.85       78.92      3.96 o 
   3   4   4       12.00        6.83      1.95 o 
   4   4   4       45.78       44.50      4.98 o 
   5   4   4       11.09       11.62      3.09 o 
   6   4   4       20.81       26.16      3.99 o 
   7   4   4       57.62       68.68      7.72 o 
   8   4   4        1.69        3.70      2.97 o 
   9   4   4        4.84        4.07      3.17 o 
  10   4   4        1.53        2.96      3.73 o 
  11   4   4        0.04        0.45      3.53 o 
  12   4   4        4.13        8.14      5.93 o 
  13   4   4        0.01        4.96      6.64 o 
 -11   5   4        0.00       -3.64      4.97 o 
 -10   5   4        0.01        0.12      6.43 o 
  -9   5   4        0.40        0.31      3.32 o 
  -8   5   4        0.66       -0.65      2.80 o 
  -7   5   4        8.91       12.25      7.73 o 
  -6   5   4        3.20       -0.32      3.00 o 
  -5   5   4       22.40       10.97      5.56 o 
  -4   5   4        5.81        7.60      3.83 o 
  -3   5   4        6.58       10.74      3.57 o 
  -2   5   4        2.28        1.44      3.44 o 
  -1   5   4       14.04       22.00      3.64 o 
   0   5   4        0.07       -1.18      1.58 o 
   1   5   4        0.13        0.41      1.94 o 
   2   5   4       11.54        9.90      3.09 o 
   3   5   4       46.06       40.91      4.65 o 
   4   5   4        0.14       -2.67      2.70 o 
   5   5   4        0.16        0.83      2.96 o 
   6   5   4        8.11       12.23      3.75 o 
   7   5   4        5.75       11.52      3.95 o 
   8   5   4        1.16        4.28      3.86 o 
   9   5   4        0.83        1.19      4.63 o 
  10   5   4        0.18       -5.11      7.17 o 
  -7   6   4        8.67        6.11      7.07 o 
  -6   6   4        0.01        2.10      6.32 o 
  -5   6   4        1.78        1.51      3.58 o 
  -4   6   4        0.16       -0.95      3.33 o 
  -3   6   4        0.02        6.11      3.64 o 
  -2   6   4        2.86        4.13      3.58 o 
  -1   6   4        0.01        0.36      4.56 o 
   2   6   4        0.48       -1.20      3.16 o 
   3   6   4        0.04       -0.56      3.43 o 
   4   6   4        6.85       12.73      4.57 o 
   5   6   4        0.52        5.15      4.20 o 
   6   6   4        0.01       -3.59      6.74 o 
 -17   0   5        0.07       -4.55      4.55 o 
 -15   0   5        1.39       -1.74      3.44 o 
 -13   0   5        0.83        1.18      3.10 o 
 -11   0   5        0.82        2.40      2.38 o 
  -9   0   5      115.47      119.69      4.40 o 
  -7   0   5        8.46        7.13      1.45 o 
  -5   0   5        7.60        9.81      1.45 o 
  -3   0   5      627.47      594.04     17.72 o 
  -1   0   5      100.88      140.83      3.38 o 
   1   0   5     3147.58     2846.13     39.65 o 
   3   0   5     1246.11     1296.50     16.26 o 
   5   0   5       70.59       50.93      2.45 o 
   7   0   5       93.40       79.78      3.26 o 
   9   0   5      283.65      285.44      6.83 o 
  11   0   5       31.38       34.54      5.51 o 
  13   0   5        2.13        4.02      4.28 o 
  15   0   5        0.13        1.07      5.14 o 
 -17   1   5        1.56       -0.57      3.52 o 
 -16   1   5        0.02       -1.29      3.06 o 
 -15   1   5        5.51        6.15      3.81 o 
 -14   1   5        1.31       -2.01      2.09 o 
 -13   1   5        0.09        0.86      2.03 o 
 -12   1   5        5.69        5.39      2.00 o 
 -11   1   5       12.03       10.49      1.98 o 
 -10   1   5       33.25       32.88      2.80 o 
  -9   1   5       28.25       25.94      2.42 o 
  -8   1   5       79.21       90.58      3.54 o 
  -7   1   5        2.10        1.28      0.87 o 
  -6   1   5      244.10      237.94      5.37 o 
  -5   1   5       27.15       28.41      1.37 o 
  -4   1   5       45.36       42.58      1.61 o 
  -3   1   5     4154.86     4121.32     28.14 o 
  -2   1   5      726.48      725.82      6.85 o 
  -1   1   5     1924.78     1868.25     14.77 o 
   0   1   5       99.22       90.76      2.59 o 
   1   1   5      183.80      194.44      6.08 o 
   2   1   5        0.03        0.44      0.69 o 
   3   1   5      311.04      344.48      5.90 o 
   4   1   5     2658.80     2637.98     26.87 o 
   5   1   5       42.62       39.05      2.14 o 
   6   1   5        3.69        5.50      1.55 o 
   7   1   5       41.61       38.85      2.02 o 
   8   1   5       68.06       64.75      2.56 o 
   9   1   5      211.08      202.70      4.32 o 
  10   1   5       11.52        9.87      1.84 o 
  11   1   5       17.43       16.03      2.19 o 
  12   1   5        1.10        0.73      1.74 o 
  13   1   5        0.31        3.18      2.47 o 
  14   1   5        0.06        0.65      4.31 o 
  15   1   5        0.71        5.98      5.16 o 
  16   1   5        0.13       12.38      6.92 o 
 -16   2   5        1.92        0.98      3.43 o 
 -15   2   5        0.04        0.58      2.96 o 
 -14   2   5        0.09        1.84      2.32 o 
 -13   2   5        0.53        1.23      2.01 o 
 -12   2   5        0.01        0.88      1.59 o 
 -11   2   5       11.70        8.30      2.18 o 
 -10   2   5       45.36       45.73      3.52 o 
  -9   2   5      725.04      736.98     11.88 o 
  -8   2   5        3.53        1.66      1.34 o 
  -7   2   5        4.11        4.00      1.74 o 
  -6   2   5      114.91      121.69      5.92 o 
  -5   2   5      117.90      113.25      4.17 o 
  -4   2   5     1587.08     1499.33     16.31 o 
  -3   2   5       23.06       35.24      1.57 o 
  -2   2   5      139.37      142.70      2.72 o 
  -1   2   5       65.92       81.30      2.69 o 
   0   2   5        7.35        5.80      1.19 o 
   1   2   5        0.63        1.82      0.97 o 
   2   2   5      114.98      108.75      3.68 o 
   3   2   5       31.30       35.49      2.44 o 
   4   2   5        2.41        2.42      1.89 o 
   5   2   5       19.27       14.77      1.92 o 
   6   2   5       44.62       54.14      3.12 o 
   7   2   5        0.06       -0.06      1.17 o 
   8   2   5        0.74       -0.44      1.84 o 
   9   2   5        4.75        3.88      3.11 o 
  10   2   5       17.66       10.08      2.96 o 
  11   2   5        1.82        3.22      2.47 o 
  12   2   5        6.50        7.18      3.28 o 
  13   2   5        0.67       -2.50      2.56 o 
  14   2   5        0.00        2.07      3.09 o 
 -15   3   5        0.03       -0.78      4.16 o 
 -14   3   5        0.22        0.35      2.29 o 
 -13   3   5        2.08        4.58      2.47 o 
 -12   3   5        1.11        2.24      2.01 o 
 -11   3   5       12.74       12.24      2.29 o 
 -10   3   5       31.09       33.39      4.00 o 
  -9   3   5       52.38       57.17      4.08 o 
  -8   3   5      158.07      169.91      5.76 o 
  -7   3   5       48.05       43.72      3.78 o 
  -6   3   5      143.12      144.03      5.00 o 
  -5   3   5      281.13      258.43     10.24 o 
  -4   3   5       18.34       17.62      2.81 o 
  -3   3   5       40.45       41.80      2.39 o 
  -2   3   5       11.48       15.64      3.53 o 
  -1   3   5      112.15      122.46      3.85 o 
   0   3   5        1.37        1.67      1.48 o 
   1   3   5      109.21      120.55      3.94 o 
   2   3   5      126.25      123.84      4.09 o 
   3   3   5       37.69       46.44      3.26 o 
   4   3   5      180.01      202.56      7.93 o 
   5   3   5       32.98       29.57      4.73 o 
   6   3   5        5.50        3.28      2.59 o 
   7   3   5       11.14       10.02      2.90 o 
   8   3   5        0.45        1.74      2.48 o 
   9   3   5       67.15       58.84      5.99 o 
  10   3   5        0.05        1.68      2.64 o 
  11   3   5        4.44        1.23      2.97 o 
  12   3   5        2.10        3.17      5.24 o 
  13   3   5        1.10        0.32      4.50 o 
  14   3   5        1.12        3.27      4.39 o 
 -14   4   5        2.15        9.14      5.58 o 
 -13   4   5        2.23        5.11      2.83 o 
 -12   4   5        0.31       -0.71      2.26 o 
 -11   4   5        0.01        0.08      1.93 o 
 -10   4   5        2.71        7.22      2.66 o 
  -9   4   5        0.22        2.60      2.63 o 
  -8   4   5        6.59        0.71      2.46 o 
  -7   4   5        2.03       -0.80      2.31 o 
  -6   4   5        0.00       -1.03      2.05 o 
  -5   4   5       21.45       23.78      5.46 o 
  -4   4   5       41.21       37.08      4.29 o 
  -3   4   5       10.40       10.14      2.46 o 
  -2   4   5       25.80       29.56      2.18 o 
  -1   4   5        2.62        4.27      1.35 o 
   0   4   5       13.94       15.48      2.08 o 
   1   4   5        1.59        1.40      1.42 o 
   2   4   5        5.48        5.41      1.71 o 
   3   4   5        1.13        1.94      1.58 o 
   4   4   5       21.73       25.54      2.84 o 
   5   4   5        7.46       14.82      3.09 o 
   6   4   5        1.49        0.59      2.92 o 
   7   4   5       11.98       12.87      3.90 o 
   8   4   5        1.33        0.48      3.38 o 
   9   4   5        0.38        2.57      3.17 o 
  10   4   5        0.94        4.63      3.66 o 
  11   4   5        0.01        1.48      3.69 o 
  12   4   5        3.53        4.29      5.94 o 
 -11   5   5        0.87       -5.18      5.18 o 
 -10   5   5        0.02        0.93      3.73 o 
  -9   5   5        4.39        8.72      4.23 o 
  -8   5   5        1.03        0.05      3.05 o 
  -7   5   5        2.74        6.73      2.78 o 
  -6   5   5        0.18        0.73      2.66 o 
  -5   5   5        0.00        1.08      2.80 o 
  -4   5   5        0.08        1.18      2.61 o 
  -3   5   5        2.69        1.27      2.55 o 
  -2   5   5        0.07        3.55      2.50 o 
  -1   5   5        9.34       12.01      3.51 o 
   0   5   5        1.02        1.53      1.69 o 
   1   5   5        0.78        0.39      1.86 o 
   2   5   5       12.86       12.90      2.65 o 
   3   5   5       19.19       27.29      4.12 o 
   4   5   5       24.50       39.31      8.07 o 
   5   5   5       13.80       19.95      4.10 o 
   6   5   5        4.30        5.89      4.25 o 
   7   5   5        1.04        0.89      4.06 o 
   8   5   5        0.14       -2.28      4.09 o 
   9   5   5        1.23        6.57      7.10 o 
  10   5   5        0.62        3.58      7.48 o 
  -7   6   5        0.58       -3.07      5.55 o 
  -6   6   5        0.00        5.14      6.17 o 
  -5   6   5        0.02        0.39      3.39 o 
  -4   6   5        0.00       -1.27      3.08 o 
  -3   6   5        1.43        2.06      3.60 o 
  -2   6   5        0.15        0.08      3.58 o 
  -1   6   5        2.47        3.54      5.21 o 
   0   6   5        0.14        4.09      4.63 o 
   1   6   5       22.72       13.30      6.42 o 
   2   6   5        0.00       -1.28      5.16 o 
   3   6   5        1.07        3.42      4.34 o 
   4   6   5        0.39        0.74      8.01 o 
   5   6   5        1.15        2.52      7.00 o 
 -16   0   6        6.65        5.76      5.30 o 
 -14   0   6        0.87       -2.50      3.29 o 
 -12   0   6       92.92       85.47      8.06 o 
 -10   0   6       75.48       92.71      7.49 o 
  -8   0   6       29.47       27.14      2.52 o 
  -6   0   6      334.57      330.69      6.92 o 
  -4   0   6     2739.40     2627.02     27.51 o 
  -2   0   6      885.26      865.30     11.20 o 
   0   0   6       67.38       69.49      2.58 o 
   2   0   6     4093.46     3900.84     54.08 o 
   4   0   6       58.82       83.77      3.63 o 
   6   0   6       44.88       47.18      2.66 o 
   8   0   6      139.30      137.68      4.54 o 
  10   0   6      718.41      766.94     12.05 o 
  12   0   6       22.98       20.95      5.28 o 
  14   0   6        0.60        2.25      4.80 o 
 -17   1   6        4.06       -2.35      3.32 o 
 -16   1   6        0.00        0.46      3.67 o 
 -15   1   6        1.34        2.20      2.64 o 
 -14   1   6        8.76        8.90      3.15 o 
 -13   1   6        0.11        0.40      2.16 o 
 -12   1   6        8.33        8.93      2.61 o 
 -11   1   6       12.26       14.68      3.92 o 
 -10   1   6       34.40       38.62      3.02 o 
  -9   1   6        7.31        9.52      1.69 o 
  -8   1   6        0.19        0.17      0.91 o 
  -7   1   6       20.61       20.96      2.05 o 
  -6   1   6        2.71        5.24      0.92 o 
  -5   1   6      527.40      486.92      5.84 o 
  -4   1   6     1252.25     1376.16     11.74 o 
  -3   1   6       29.46       29.80      1.39 o 
  -2   1   6        0.92        2.32      1.04 o 
  -1   1   6      245.01      214.89      3.66 o 
   0   1   6      148.87      144.62      4.28 o 
   1   1   6        6.46        7.07      1.12 o 
   2   1   6        0.35        0.75      0.82 o 
   3   1   6        2.62        2.43      1.02 o 
   4   1   6        0.16       -0.22      0.81 o 
   5   1   6        3.70        3.84      0.94 o 
   6   1   6       11.64        9.70      1.34 o 
   7   1   6      228.24      231.53      4.73 o 
   8   1   6       54.34       58.54      2.55 o 
   9   1   6       55.04       51.74      2.95 o 
  10   1   6      230.24      236.58      6.98 o 
  11   1   6       25.62       28.23      3.76 o 
  12   1   6        5.43        1.83      2.11 o 
  13   1   6        1.34       -0.82      2.36 o 
  14   1   6        2.31        2.11      5.13 o 
  15   1   6        0.70        1.53      5.79 o 
 -16   2   6        2.08        6.52      3.42 o 
 -15   2   6        0.01       -0.73      2.66 o 
 -14   2   6        1.08        3.25      2.96 o 
 -13   2   6        3.11        5.70      2.43 o 
 -12   2   6       57.85       54.85      9.86 o 
 -11   2   6        6.81        5.97      1.96 o 
 -10   2   6        0.11        0.76      1.43 o 
  -9   2   6      256.23      250.84      9.21 o 
  -8   2   6        5.07        3.99      1.51 o 
  -7   2   6        0.55        0.81      1.15 o 
  -6   2   6        3.20       -0.46      1.33 o 
  -5   2   6       25.14       23.10      1.98 o 
  -4   2   6     2420.75     2397.67     18.90 o 
  -3   2   6      338.67      351.93      4.50 o 
  -2   2   6       32.30       42.54      1.75 o 
  -1   2   6       45.00       59.00      2.37 o 
   0   2   6       25.48       25.60      2.05 o 
   1   2   6      102.98       92.23      3.42 o 
   2   2   6        2.73        2.32      1.07 o 
   3   2   6        0.76       -0.10      0.95 o 
   4   2   6      116.67      121.51      4.11 o 
   5   2   6      174.11      174.23      5.09 o 
   6   2   6       30.79       29.78      2.76 o 
   7   2   6        3.51        4.51      1.61 o 
   8   2   6        0.38       -1.81      1.81 o 
   9   2   6        0.05       -1.83      1.83 o 
  10   2   6        4.55        2.44      2.90 o 
  11   2   6        5.45       -0.33      3.44 o 
  12   2   6        0.92        0.62      2.40 o 
  13   2   6        0.35        6.68      3.31 o 
  14   2   6        0.46       -7.96      7.96 o 
 -15   3   6        0.51        3.46      4.86 o 
 -14   3   6        0.70       -2.14      2.14 o 
 -13   3   6        2.17        3.16      2.18 o 
 -12   3   6        7.86        5.17      2.17 o 
 -11   3   6       12.59       17.34      2.88 o 
 -10   3   6        2.42        1.85      1.74 o 
  -9   3   6       95.59       96.90      4.92 o 
  -8   3   6       79.59       85.92      4.63 o 
  -7   3   6      166.79      170.20      5.70 o 
  -6   3   6       16.52       13.96      2.22 o 
  -5   3   6       20.72       24.07      2.60 o 
  -4   3   6       80.01       82.61      3.84 o 
  -3   3   6        6.45        6.96      1.66 o 
  -2   3   6        0.51       -0.07      0.89 o 
  -1   3   6       11.60       12.03      1.88 o 
   0   3   6        3.29        1.31      1.28 o 
   1   3   6       81.13       87.97      4.09 o 
   2   3   6       46.16       47.34      4.24 o 
   3   3   6       19.10       17.33      3.10 o 
   4   3   6        4.18        2.62      1.62 o 
   5   3   6       29.14       25.38      2.92 o 
   6   3   6        0.01        1.01      1.73 o 
   7   3   6        0.75        2.70      2.03 o 
   8   3   6        9.53       12.91      3.59 o 
   9   3   6       38.37       38.85      5.20 o 
  10   3   6       12.14       15.83      3.76 o 
  11   3   6        0.00        0.99      2.80 o 
  12   3   6        0.35        3.37      3.60 o 
  13   3   6        1.82       -2.29      3.42 o 
  14   3   6        0.20       -4.80      5.67 o 
 -13   4   6        0.92       -0.97      2.43 o 
 -12   4   6        0.06       -0.57      2.56 o 
 -11   4   6        3.08        5.64      2.46 o 
 -10   4   6        0.12        4.11      2.37 o 
  -9   4   6        8.86       14.18      2.86 o 
  -8   4   6        0.06       -1.17      2.41 o 
  -7   4   6       25.13       25.89      7.38 o 
  -6   4   6        4.65        1.13      2.19 o 
  -5   4   6        0.08        0.83      2.13 o 
  -4   4   6        3.38        3.55      2.41 o 
  -3   4   6       50.08       53.68      5.11 o 
  -2   4   6        1.09        4.11      1.73 o 
  -1   4   6        7.75        4.34      1.64 o 
   0   4   6       17.71       18.48      3.80 o 
   1   4   6       68.05       73.75      4.43 o 
   2   4   6        9.58       10.89      2.39 o 
   3   4   6       11.99       19.73      2.95 o 
   4   4   6      133.54      150.26      8.64 o 
   5   4   6       28.12       33.31      6.94 o 
   6   4   6        0.06        0.62      2.70 o 
   7   4   6        0.77        3.53      3.10 o 
   8   4   6        0.01        3.07      3.54 o 
   9   4   6        0.58        0.37      2.71 o 
  10   4   6        0.02       -0.94      2.79 o 
  11   4   6        0.00       -1.69      3.64 o 
  12   4   6        0.17        6.42      6.66 o 
 -11   5   6        3.13        1.75      5.55 o 
 -10   5   6        1.65        5.57      5.76 o 
  -9   5   6       18.72       20.18      5.31 o 
  -8   5   6        1.48        1.11      3.11 o 
  -7   5   6        0.40       -2.61      2.61 o 
  -6   5   6        6.83        8.77      4.08 o 
  -5   5   6        3.67        1.29      2.90 o 
  -4   5   6       11.72       10.43      3.19 o 
  -3   5   6        0.73        1.31      2.58 o 
  -2   5   6        1.80       -0.34      2.44 o 
  -1   5   6        0.02        1.35      2.51 o 
   0   5   6       21.39       33.63     13.77 o 
   1   5   6        1.12        2.56      2.38 o 
   2   5   6       26.16       27.85      4.85 o 
   3   5   6        4.02        9.15      3.66 o 
   4   5   6        1.31        5.78      3.46 o 
   5   5   6       62.97       71.53     10.60 o 
   6   5   6        5.04        1.92      4.29 o 
   7   5   6       10.09       10.92      4.88 o 
   8   5   6        0.05        1.92      4.44 o 
   9   5   6        0.22        3.22      7.10 o 
  -6   6   6        0.02       -1.65      5.59 o 
  -5   6   6        1.15       -2.55      5.88 o 
  -4   6   6        0.05       -2.34      3.48 o 
  -3   6   6        1.11        0.12      4.84 o 
  -2   6   6        2.42        0.71      3.71 o 
  -1   6   6        1.05       -3.24      3.24 o 
   0   6   6        1.80        2.98      4.92 o 
   1   6   6        6.70        7.31      6.22 o 
   2   6   6        0.06       -3.42      5.04 o 
   3   6   6        0.76        1.04      5.44 o 
   4   6   6        0.51        0.76      4.99 o 
   5   6   6        0.05        2.06      7.07 o 
 -17   0   7        3.91       10.76      5.83 o 
 -15   0   7        0.05        0.02      4.09 o 
 -13   0   7       35.16       39.91      6.54 o 
 -11   0   7       10.11       12.38      3.64 o 
  -9   0   7        0.07        0.41      2.37 o 
  -7   0   7       53.22       39.69      2.92 o 
  -5   0   7       64.65       64.75      3.24 o 
  -3   0   7      394.47      396.85      7.21 o 
  -1   0   7      247.31      239.39      5.20 o 
   1   0   7      187.75      187.77      6.63 o 
   3   0   7        1.99        1.16      1.45 o 
   5   0   7       86.71       89.65      6.22 o 
   7   0   7      124.43      115.47      4.74 o 
   9   0   7      455.70      500.00      9.35 o 
  11   0   7        9.79       21.40      3.34 o 
  13   0   7        1.01        3.13      4.56 o 
 -17   1   7        0.04        0.86      3.55 o 
 -16   1   7        0.67        1.15      3.43 o 
 -15   1   7        0.13       -0.58      2.71 o 
 -14   1   7        0.41       -2.05      2.33 o 
 -13   1   7        0.74        4.00      2.82 o 
 -12   1   7       16.82       18.06      3.32 o 
 -11   1   7      506.20      547.31     13.16 o 
 -10   1   7        0.10       -0.41      1.29 o 
  -9   1   7        0.47        1.48      1.19 o 
  -8   1   7        0.00        0.52      1.12 o 
  -7   1   7        4.07        2.30      1.21 o 
  -6   1   7       19.05       17.81      2.50 o 
  -5   1   7      147.19      154.24      3.22 o 
  -4   1   7      145.26      165.39      3.76 o 
  -3   1   7      850.24      936.69      8.99 o 
  -2   1   7       67.77       92.39      2.52 o 
  -1   1   7      115.53      100.46      4.09 o 
   0   1   7      813.54      777.47      9.60 o 
   1   1   7      351.16      361.85      7.61 o 
   2   1   7       81.53      100.00      3.25 o 
   3   1   7      206.23      229.34      5.11 o 
   4   1   7        9.01        5.14      1.33 o 
   5   1   7       36.17       36.48      2.55 o 
   6   1   7       30.83       31.91      2.06 o 
   7   1   7        0.55        0.81      1.06 o 
   8   1   7       28.16       31.19      2.31 o 
   9   1   7       61.25       62.05      3.57 o 
  10   1   7       36.50       31.53      2.89 o 
  11   1   7        3.48        0.92      2.94 o 
  12   1   7       16.35       19.81      4.86 o 
  13   1   7        2.87        6.80      3.80 o 
 -16   2   7        1.31       -2.37      3.01 o 
 -15   2   7        0.09       -0.98      2.81 o 
 -14   2   7        1.30        2.27      2.84 o 
 -13   2   7       10.39        7.39      3.10 o 
 -12   2   7        0.70        0.25      2.63 o 
 -11   2   7        0.09        1.80      1.78 o 
 -10   2   7       59.21       63.67      4.03 o 
  -9   2   7        4.53        7.02      1.98 o 
  -8   2   7        0.93        2.85      1.33 o 
  -7   2   7       35.48       37.40      2.93 o 
  -6   2   7       14.86       14.45      1.91 o 
  -5   2   7      154.58      163.30      3.37 o 
  -4   2   7       22.80       27.36      1.75 o 
  -3   2   7     1233.90     1227.17     10.38 o 
  -2   2   7      115.29      125.60      2.65 o 
  -1   2   7      447.64      448.55      6.64 o 
   0   2   7       25.53       29.49      2.28 o 
   1   2   7       38.31       38.93      4.80 o 
   2   2   7      510.22      508.20      8.64 o 
   3   2   7      209.24      215.70      5.51 o 
   4   2   7        2.15        3.48      2.62 o 
   5   2   7        7.12        7.33      1.75 o 
   6   2   7       23.72       25.59      2.56 o 
   7   2   7       38.32       41.28      3.16 o 
   8   2   7       11.99       13.18      2.17 o 
   9   2   7       14.04       14.56      3.09 o 
  10   2   7        1.55        5.18      2.84 o 
  11   2   7        3.77        3.02      2.58 o 
  12   2   7        0.96       -0.96      5.45 o 
  13   2   7        0.08        2.94      4.11 o 
  14   2   7        2.89        4.27      6.06 o 
 -15   3   7        2.20        2.08      2.98 o 
 -14   3   7        1.10       -1.37      2.45 o 
 -13   3   7        0.00        0.14      1.98 o 
 -12   3   7        0.01       -1.27      2.01 o 
 -11   3   7        7.49        9.50      2.58 o 
 -10   3   7       16.59       16.78      3.65 o 
  -9   3   7        8.31        6.52      2.02 o 
  -8   3   7        2.76        0.83      1.73 o 
  -7   3   7       70.95       68.37      4.21 o 
  -6   3   7      328.43      326.93      7.71 o 
  -5   3   7        8.11        5.19      1.68 o 
  -4   3   7       20.69       21.89      5.08 o 
  -3   3   7       32.26       28.65      2.07 o 
  -2   3   7       25.67       26.17      2.11 o 
  -1   3   7       60.11       57.29      2.88 o 
   0   3   7       53.16       58.73      3.40 o 
   1   3   7       10.63        7.98      1.69 o 
   2   3   7       15.41       18.96      2.41 o 
   3   3   7        3.60        3.14      1.65 o 
   4   3   7       77.59       83.32      5.93 o 
   5   3   7        1.32        3.12      1.72 o 
   6   3   7        1.12        2.39      1.68 o 
   7   3   7        0.70        1.17      2.18 o 
   8   3   7        8.90        9.25      3.24 o 
   9   3   7        1.57        0.21      2.39 o 
  10   3   7        3.97        1.31      3.13 o 
  11   3   7        0.51       -1.20      3.15 o 
  12   3   7        0.29       -2.33      5.18 o 
  13   3   7        0.57       -0.50      4.71 o 
 -13   4   7        0.01       -2.35      2.35 o 
 -12   4   7        0.01        0.13      2.29 o 
 -11   4   7        0.73        4.12      3.59 o 
 -10   4   7        2.60       -1.39      3.97 o 
  -9   4   7       19.23       15.47      3.95 o 
  -8   4   7       46.63       48.80      5.52 o 
  -7   4   7       10.29        7.31      3.03 o 
  -6   4   7        1.04       -2.03      2.03 o 
  -5   4   7       32.22       39.01      4.89 o 
  -4   4   7        0.27       -0.36      2.08 o 
  -3   4   7       37.71       30.44      4.22 o 
  -2   4   7        1.76        3.61      2.52 o 
  -1   4   7        5.96        3.50      1.58 o 
   0   4   7       11.52        9.29      1.94 o 
   1   4   7       21.61       16.69      2.65 o 
   2   4   7       64.55       73.59      5.71 o 
   3   4   7       14.92       10.60      2.54 o 
   4   4   7       38.72       30.82      3.65 o 
   5   4   7       21.44       26.43      6.94 o 
   6   4   7        0.77        1.13      3.21 o 
   7   4   7       28.45       22.95      4.73 o 
   8   4   7        0.03       -0.03      3.10 o 
   9   4   7        1.60        5.56      3.47 o 
  10   4   7        0.73        1.09      3.42 o 
  11   4   7        3.36        6.57      6.66 o 
  12   4   7        0.07       -5.33      5.33 o 
 -11   5   7        1.20       -2.27      4.19 o 
 -10   5   7        1.23        0.21      3.31 o 
  -9   5   7        1.49        9.52      3.77 o 
  -8   5   7        7.37       10.33      4.55 o 
  -7   5   7        0.33       -0.73      4.13 o 
  -6   5   7        2.83        0.40      2.94 o 
  -5   5   7        4.67        3.81      3.03 o 
  -4   5   7        2.20       -0.94      2.73 o 
  -3   5   7       11.84        5.00      3.00 o 
  -2   5   7        0.11       -1.57      2.28 o 
  -1   5   7        9.01       10.44      3.41 o 
   0   5   7        7.03       15.69      3.72 o 
   1   5   7        0.58        0.01      2.33 o 
   2   5   7        2.34        2.61      2.50 o 
   3   5   7        3.24        3.21      3.45 o 
   4   5   7        0.20       -2.47      2.99 o 
   5   5   7        0.33        1.40      3.64 o 
   6   5   7       13.33       11.00      4.71 o 
   7   5   7        0.69        2.04      4.16 o 
   8   5   7        0.10        0.14      6.47 o 
   9   5   7        0.61        4.41      7.49 o 
  -6   6   7        6.54        0.12      5.30 o 
  -4   6   7        1.78        2.93      5.11 o 
  -3   6   7        1.26       -1.44      3.54 o 
  -2   6   7        2.72       -3.48      3.48 o 
  -1   6   7        1.42        4.23      3.58 o 
   0   6   7        6.36        4.30      3.70 o 
   1   6   7        5.10       -0.31      5.60 o 
   2   6   7        4.36        8.55      5.74 o 
   3   6   7        1.62        5.62      4.78 o 
   4   6   7        2.51        5.11      4.62 o 
 -16   0   8        5.22        7.60      4.74 o 
 -14   0   8       14.74       16.59      5.06 o 
 -12   0   8      119.39      120.35      9.42 o 
 -10   0   8       25.54       13.61      3.49 o 
  -8   0   8       78.70       65.45      3.90 o 
  -6   0   8      292.08      312.39      9.72 o 
  -4   0   8      409.16      384.22      7.58 o 
  -2   0   8        7.10        9.03      1.51 o 
   0   0   8      274.06      258.83      5.71 o 
   2   0   8     2654.42     2713.08     41.37 o 
   4   0   8        1.98       14.36      3.05 o 
   6   0   8        2.96        6.96      1.99 o 
   8   0   8      586.63      585.14     12.38 o 
  10   0   8        6.71        9.86      2.24 o 
  12   0   8        0.54        1.06      4.28 o 
 -17   1   8        0.10        2.05      3.70 o 
 -16   1   8        1.40       -0.13      3.60 o 
 -15   1   8        0.86        1.40      2.84 o 
 -14   1   8        6.84        7.79      3.08 o 
 -13   1   8        7.29        4.89      2.63 o 
 -12   1   8        0.15       -0.26      1.98 o 
 -11   1   8      211.77      239.32      8.65 o 
 -10   1   8       16.61       18.51      2.35 o 
  -9   1   8        3.06        2.09      1.42 o 
  -8   1   8        3.83        4.18      1.47 o 
  -7   1   8        6.17        6.08      1.50 o 
  -6   1   8      529.06      574.26      8.32 o 
  -5   1   8       36.66       44.40      3.07 o 
  -4   1   8      109.86      106.56      2.77 o 
  -3   1   8       11.21       21.46      1.46 o 
  -2   1   8       53.45       44.03      1.82 o 
  -1   1   8       80.22       61.45      2.00 o 
   0   1   8      393.58      336.29      6.30 o 
   1   1   8       29.90       32.65      3.19 o 
   2   1   8      378.83      344.08      6.39 o 
   3   1   8       32.68       51.71      5.37 o 
   4   1   8       51.18       61.23      4.36 o 
   5   1   8        3.07        4.17      1.35 o 
   6   1   8       55.83       55.96      3.30 o 
   7   1   8      152.70      142.46      6.22 o 
   8   1   8      242.16      247.10      6.45 o 
   9   1   8        0.00       -0.59      1.35 o 
  10   1   8       69.03       77.34      4.20 o 
  11   1   8        0.61        3.42      2.59 o 
  12   1   8        0.10        1.46      2.84 o 
  13   1   8        3.47        5.88      4.05 o 
 -16   2   8        0.56        3.56      3.65 o 
 -15   2   8        0.00       -0.46      2.89 o 
 -14   2   8        0.10       -0.75      2.57 o 
 -13   2   8        0.45        1.20      3.32 o 
 -12   2   8       18.00       20.15      3.01 o 
 -11   2   8       77.18       71.79      4.52 o 
 -10   2   8       83.61       89.14      4.64 o 
  -9   2   8      109.68       95.64      5.17 o 
  -8   2   8        8.06        8.61      1.90 o 
  -7   2   8        4.72        5.02      1.61 o 
  -6   2   8        0.96       -0.07      1.09 o 
  -5   2   8      215.55      246.79      5.84 o 
  -4   2   8        1.25        3.87      1.04 o 
  -3   2   8       14.74       16.20      1.40 o 
  -2   2   8       61.82       48.93      3.77 o 
  -1   2   8       43.05       50.28      2.95 o 
   0   2   8      280.15      257.09      5.84 o 
   1   2   8        2.26        2.23      1.21 o 
   2   2   8        5.61        7.04      1.53 o 
   3   2   8       83.38       86.09      3.85 o 
   4   2   8        1.68        0.89      1.30 o 
   5   2   8      127.30      144.81      5.54 o 
   6   2   8       80.40       81.68      4.08 o 
   7   2   8      106.57      101.36      9.51 o 
   8   2   8       11.98        9.68      2.47 o 
   9   2   8        0.06       -1.59      2.28 o 
  10   2   8        0.81        1.79      3.07 o 
  11   2   8        3.97        2.37      2.93 o 
  12   2   8        1.68        1.38      2.71 o 
  13   2   8        0.14       -3.12      3.49 o 
  14   2   8        1.32       -0.14      8.06 o 
 -15   3   8        1.00       -0.56      2.56 o 
 -14   3   8        1.18        2.43      2.79 o 
 -13   3   8        0.03        0.12      2.22 o 
 -12   3   8        1.58        0.77      2.22 o 
 -11   3   8        6.91        5.63      2.44 o 
 -10   3   8        6.88        7.94      2.47 o 
  -9   3   8        0.16        0.48      1.73 o 
  -8   3   8        1.67        0.81      1.81 o 
  -7   3   8       26.86       23.73      2.96 o 
  -6   3   8      216.77      198.90      8.15 o 
  -5   3   8       34.26       27.41      3.72 o 
  -4   3   8        8.54        9.21      2.54 o 
  -3   3   8        0.02       -0.26      1.32 o 
  -2   3   8        0.13        0.62      0.98 o 
  -1   3   8       44.31       43.30      3.65 o 
   0   3   8        0.00        0.91      1.24 o 
   1   3   8        1.59        1.53      1.40 o 
   2   3   8      439.35      470.72      9.54 o 
   3   3   8      352.92      380.25      8.74 o 
   4   3   8       13.04       12.34      2.31 o 
   5   3   8        6.71        7.44      2.05 o 
   6   3   8        3.05        1.21      1.74 o 
   7   3   8        0.43        0.95      2.24 o 
   8   3   8        7.97        2.97      2.89 o 
   9   3   8        0.05        0.79      2.77 o 
  10   3   8       19.43       23.57      4.61 o 
  11   3   8        0.41        3.76      3.29 o 
  12   3   8        1.62        1.60      6.11 o 
  13   3   8        0.12       -4.48      5.35 o 
 -13   4   8        1.12        3.64      3.67 o 
 -12   4   8        0.23       -0.76      3.42 o 
 -11   4   8       12.60       14.33      4.35 o 
 -10   4   8        2.87        3.69      3.28 o 
  -9   4   8        0.88        0.34      2.64 o 
  -8   4   8        0.58        3.43      2.81 o 
  -7   4   8       40.67       40.20     10.13 o 
  -6   4   8       44.29       32.94      4.74 o 
  -5   4   8        1.88        1.75      2.84 o 
  -4   4   8       13.59       20.96      8.57 o 
  -3   4   8        5.01       -0.54      2.21 o 
  -2   4   8        0.01        1.57      2.09 o 
  -1   4   8       12.29        9.02      1.95 o 
   0   4   8       31.33       33.06      2.94 o 
   1   4   8        4.18        4.38      2.06 o 
   2   4   8        0.34        0.34      1.77 o 
   3   4   8       93.13      107.02      5.66 o 
   4   4   8        2.48        1.89      2.25 o 
   5   4   8       12.33       16.08      5.32 o 
   6   4   8        0.19        0.84      3.30 o 
   7   4   8       25.80       16.35      4.39 o 
   8   4   8        0.05        2.89      3.86 o 
   9   4   8        0.09       -3.11      3.11 o 
  10   4   8        1.95        2.60      3.73 o 
  11   4   8        2.45       -2.98      5.04 o 
 -10   5   8        6.15        7.87      5.42 o 
  -9   5   8        0.11       -3.33      3.45 o 
  -8   5   8        2.00       -1.36      3.38 o 
  -7   5   8        7.01        3.19      3.60 o 
  -6   5   8        2.13        4.20      3.18 o 
  -5   5   8        3.67       -0.23      3.13 o 
  -4   5   8        0.82        0.69      2.97 o 
  -3   5   8        1.87        2.38      3.17 o 
  -2   5   8       22.08       27.95      4.48 o 
  -1   5   8        0.02        0.19      2.66 o 
   0   5   8        1.38       -1.63      2.64 o 
   1   5   8        2.00        3.43      2.22 o 
   2   5   8        4.67        7.17      2.85 o 
   3   5   8        0.00       -0.35      3.14 o 
   4   5   8        1.93        2.19      3.72 o 
   5   5   8        2.55        1.19      4.27 o 
   6   5   8        0.13       -3.72      4.10 o 
   7   5   8        0.76        0.56      4.17 o 
   8   5   8        0.09       -2.90      6.98 o 
  -5   6   8        0.14        4.43      5.35 o 
  -4   6   8        0.07        5.43      5.47 o 
  -3   6   8        0.42        2.82      3.69 o 
  -2   6   8        0.79        0.65      3.61 o 
  -1   6   8        0.41       -0.27      3.74 o 
   0   6   8        4.53       -0.04      3.67 o 
   1   6   8        5.54        5.64      5.67 o 
   2   6   8        0.52        4.62      5.86 o 
   3   6   8        1.95        4.07      6.81 o 
 -17   0   9        0.76        2.64      4.72 o 
 -15   0   9        0.34       -2.98      2.98 o 
 -13   0   9      191.72      198.28     11.80 o 
 -11   0   9       12.84       16.39      4.00 o 
  -9   0   9       10.70        9.01      3.42 o 
  -7   0   9       95.89      100.42      4.52 o 
  -5   0   9     1383.11     1416.61     18.61 o 
  -3   0   9      260.81      245.83      6.08 o 
  -1   0   9      160.51      181.72      5.05 o 
   1   0   9      221.80      246.67      8.50 o 
   3   0   9        1.42        1.53      1.91 o 
   5   0   9        8.11        7.34      2.32 o 
   7   0   9       42.76       34.18      4.68 o 
   9   0   9       77.63       72.44      5.94 o 
  11   0   9        2.04        0.20      2.81 o 
 -16   1   9        0.93       -0.38      4.47 o 
 -15   1   9        0.92       -0.07      3.26 o 
 -14   1   9        0.45       -1.96      2.56 o 
 -13   1   9        0.00        1.68      2.18 o 
 -12   1   9        0.46        2.09      1.95 o 
 -11   1   9       42.04       54.75      4.96 o 
 -10   1   9        4.35        4.98      1.76 o 
  -9   1   9        1.71        1.64      1.40 o 
  -8   1   9        8.15        5.76      2.13 o 
  -7   1   9       16.88       13.45      1.95 o 
  -6   1   9       36.87       45.57      2.24 o 
  -5   1   9      604.01      625.78      7.75 o 
  -4   1   9      177.76      197.60      3.96 o 
  -3   1   9      170.91      202.06      3.97 o 
  -2   1   9        4.14        5.76      1.27 o 
  -1   1   9        2.21        2.17      0.77 o 
   0   1   9      169.55      169.17      3.36 o 
   1   1   9       89.55       91.74      2.52 o 
   2   1   9       44.66       41.78      2.47 o 
   3   1   9       21.44       11.80      3.21 o 
   4   1   9       34.92       39.25      2.79 o 
   5   1   9        5.12        3.79      1.33 o 
   6   1   9        7.90       10.46      1.82 o 
   7   1   9      367.92      370.05     10.31 o 
   8   1   9      115.48      116.75      7.29 o 
   9   1   9       26.26       22.83      3.47 o 
  10   1   9        3.02        2.93      2.05 o 
  11   1   9        1.12       -1.44      2.78 o 
  12   1   9        1.19       -1.33      2.56 o 
  13   1   9        1.02        1.79      3.51 o 
 -16   2   9        0.62        3.31      3.79 o 
 -15   2   9        0.19       -1.07      4.83 o 
 -14   2   9        0.04       -0.24      2.78 o 
 -13   2   9       21.95       24.39      5.19 o 
 -12   2   9        8.28        7.05      3.24 o 
 -11   2   9       31.84       43.58      7.32 o 
 -10   2   9       18.47       15.92      2.55 o 
  -9   2   9       46.28       46.63      3.69 o 
  -8   2   9        8.30        6.11      1.85 o 
  -7   2   9      100.65       89.39      4.15 o 
  -6   2   9       65.62       75.02      3.74 o 
  -5   2   9      134.32      142.18      4.58 o 
  -4   2   9       17.20       20.10      1.83 o 
  -3   2   9       29.85       29.87      2.31 o 
  -2   2   9        9.53       10.54      1.79 o 
  -1   2   9       43.70       49.79      3.85 o 
   0   2   9       12.49       13.42      1.84 o 
   1   2   9       14.28        6.03      3.64 o 
   2   2   9      238.45      240.17      6.12 o 
   3   2   9        2.66        3.32      1.46 o 
   4   2   9        0.00       -0.46      1.16 o 
   5   2   9      110.49      107.64      4.65 o 
   6   2   9        9.34       13.10      2.24 o 
   7   2   9       40.66       41.97      3.61 o 
   8   2   9        2.01        3.16      1.61 o 
   9   2   9        4.03        6.47      2.74 o 
  10   2   9        2.74        3.69      2.59 o 
  11   2   9        0.11       -1.15      2.69 o 
  12   2   9        2.01       -1.80      2.84 o 
  13   2   9        0.02       -2.85      4.78 o 
  14   2   9        0.21        8.40      6.34 o 
 -15   3   9        0.44        5.19      3.15 o 
 -14   3   9        1.61       -3.02      3.02 o 
 -13   3   9        3.88        5.99      2.86 o 
 -12   3   9        0.04        4.28      2.35 o 
 -11   3   9        9.31       12.30      2.72 o 
 -10   3   9        5.31        5.22      2.19 o 
  -9   3   9        2.24        1.44      1.71 o 
  -8   3   9        0.00        1.74      2.43 o 
  -7   3   9       31.04       20.84      3.78 o 
  -6   3   9       58.12       53.04      5.16 o 
  -5   3   9       30.28       14.66      3.37 o 
  -4   3   9        3.52        5.66      4.05 o 
  -3   3   9       31.61       26.17      3.33 o 
  -2   3   9        8.07        8.90      1.51 o 
  -1   3   9        0.80        0.30      1.14 o 
   0   3   9      206.99      215.92      5.48 o 
   1   3   9       31.49       34.76      4.41 o 
   2   3   9      237.35      256.64      7.17 o 
   3   3   9       45.15       57.79      4.05 o 
   4   3   9        1.72        1.06      1.99 o 
   5   3   9        7.49        7.40      2.21 o 
   6   3   9       13.16       16.70      3.05 o 
   7   3   9        5.78        1.99      6.00 o 
   8   3   9        1.44       -2.32      2.32 o 
   9   3   9        5.79        0.09      2.98 o 
  10   3   9        0.09       -0.47      2.81 o 
  11   3   9        0.05        9.42      3.81 o 
  12   3   9        2.80        3.59      4.87 o 
 -13   4   9        1.74       -0.77      4.89 o 
 -12   4   9        1.22       -1.23      3.55 o 
 -11   4   9        9.30       16.58      6.86 o 
 -10   4   9        3.24        4.99      3.25 o 
  -9   4   9        1.38        3.03      3.01 o 
  -8   4   9        4.89        6.67      3.41 o 
  -7   4   9        4.27        6.91      3.19 o 
  -6   4   9        1.50        2.17      2.69 o 
  -5   4   9       26.67       34.07      4.87 o 
  -4   4   9        1.17       -1.10      2.27 o 
  -3   4   9        2.75        2.10      2.57 o 
  -2   4   9       10.39       14.06      3.43 o 
  -1   4   9        5.06        6.72      2.11 o 
   0   4   9        6.80        5.06      1.84 o 
   1   4   9        6.13        4.69      2.22 o 
   2   4   9        0.74       -0.21      2.04 o 
   3   4   9       93.87      110.00      5.83 o 
   4   4   9       30.12       38.29      4.08 o 
   5   4   9       18.17       15.50      4.28 o 
   6   4   9        6.37       10.70      4.25 o 
   7   4   9        4.20       11.22      4.53 o 
   8   4   9        0.69        3.20      6.17 o 
   9   4   9        0.79        4.23      3.83 o 
  10   4   9        0.01        8.98      6.54 o 
 -10   5   9       18.67       22.07      6.71 o 
  -9   5   9        0.00        1.24      4.91 o 
  -8   5   9        5.12        5.55      4.11 o 
  -7   5   9        0.66        2.63      4.29 o 
  -6   5   9        1.83        1.30      3.25 o 
  -5   5   9        1.20       -0.72      4.19 o 
  -4   5   9        3.44        1.01      3.31 o 
  -3   5   9        0.77       -1.53      3.49 o 
  -2   5   9        0.16        0.07      2.79 o 
  -1   5   9       11.56       10.62      3.64 o 
   0   5   9        7.83        5.81      3.45 o 
   1   5   9        0.00        1.43      2.10 o 
   2   5   9        1.27       -1.42      2.64 o 
   3   5   9        0.02       -1.58      3.33 o 
   4   5   9        6.89        3.46      4.12 o 
   5   5   9        0.81       -1.19      3.95 o 
   6   5   9        1.34        0.52      4.27 o 
   7   5   9        1.09       -1.72      6.78 o 
   8   5   9        0.05       -4.00      7.43 o 
  -3   6   9        2.95        5.30      5.91 o 
  -2   6   9        6.29        7.41      6.32 o 
  -1   6   9        0.83        3.91      3.94 o 
   0   6   9        1.36        6.72      4.51 o 
   1   6   9        0.02        4.94      5.96 o 
 -16   0  10        0.04        3.17      4.55 o 
 -14   0  10       21.96       16.93      4.91 o 
 -12   0  10        8.18        6.98      3.78 o 
 -10   0  10        0.02        1.14      2.45 o 
  -8   0  10       46.78       52.17      3.83 o 
  -6   0  10      170.52      165.52     11.31 o 
  -4   0  10      118.11      112.77      4.41 o 
  -2   0  10      195.40      209.47      5.73 o 
   0   0  10      597.23      632.42     15.56 o 
   2   0  10      140.67      120.68      6.44 o 
   4   0  10       34.70       31.46      4.14 o 
   6   0  10        4.08        3.42      2.13 o 
   8   0  10      417.99      414.83     14.44 o 
  10   0  10        7.44        8.04      3.56 o 
  12   0  10        1.44       -1.98      2.95 o 
 -16   1  10        0.78        0.51      3.21 o 
 -15   1  10        6.40       11.65      3.70 o 
 -14   1  10       29.28       33.91      4.66 o 
 -13   1  10       25.94       22.02      3.84 o 
 -12   1  10       70.38       83.18      6.79 o 
 -11   1  10       11.52        9.42      2.55 o 
 -10   1  10        0.31        1.97      1.47 o 
  -9   1  10       23.43       21.49      2.57 o 
  -8   1  10        1.05       -1.20      1.20 o 
  -7   1  10       11.22       10.63      2.37 o 
  -6   1  10      107.58      100.12      3.17 o 
  -5   1  10       99.84      109.95      3.95 o 
  -4   1  10        1.27        1.17      0.90 o 
  -3   1  10      101.22      107.01      4.30 o 
  -2   1  10      494.89      485.71      9.27 o 
  -1   1  10        0.01        1.41      1.42 o 
   0   1  10     1216.26     1223.49     16.13 o 
   1   1  10      100.23      107.74      5.88 o 
   2   1  10        0.69        0.07      1.32 o 
   3   1  10        2.57        0.17      1.36 o 
   4   1  10        3.92        4.31      1.41 o 
   5   1  10       30.29       26.88      2.61 o 
   6   1  10       17.51       15.99      2.29 o 
   7   1  10        4.68        7.69      1.91 o 
   8   1  10       25.50       24.22      2.75 o 
   9   1  10        0.57        3.14      1.69 o 
  10   1  10        0.05        2.93      2.06 o 
  11   1  10        0.00        5.49      2.66 o 
  12   1  10        2.97        4.95      3.12 o 
  13   1  10        5.24        4.46      4.24 o 
 -15   2  10        1.57        4.21      3.31 o 
 -14   2  10        2.20        4.23      2.93 o 
 -13   2  10        0.32       -0.45      2.38 o 
 -12   2  10        2.44        0.71      2.20 o 
 -11   2  10        0.26        1.64      2.08 o 
 -10   2  10        0.18        2.32      1.72 o 
  -9   2  10        1.02        0.47      1.68 o 
  -8   2  10        3.14        3.63      1.76 o 
  -7   2  10       58.33       57.72      3.66 o 
  -6   2  10        0.76        1.47      1.47 o 
  -5   2  10        0.51       -1.23      1.23 o 
  -4   2  10        0.07       -0.96      0.96 o 
  -3   2  10        0.24       -0.01      1.10 o 
  -2   2  10       60.85       64.61      3.34 o 
  -1   2  10       35.48       33.96      2.37 o 
   0   2  10      271.40      241.88      6.85 o 
   1   2  10      118.67      107.78      4.16 o 
   2   2  10       49.85       48.29      5.54 o 
   3   2  10       37.93       42.78      3.19 o 
   4   2  10       29.80       24.91      2.71 o 
   5   2  10       72.63       76.97      4.27 o 
   6   2  10       81.47       84.73      4.49 o 
   7   2  10       27.92       29.98      3.31 o 
   8   2  10      103.42      109.44      5.15 o 
   9   2  10        3.92        0.65      3.10 o 
  10   2  10        0.09        0.78      2.50 o 
  11   2  10        1.31        1.47      3.66 o 
  12   2  10        5.68       11.34      3.72 o 
  13   2  10        5.12        3.89      3.72 o 
 -14   3  10        0.27        2.78      3.44 o 
 -13   3  10        9.60        6.16      2.84 o 
 -12   3  10        0.98        0.27      2.36 o 
 -11   3  10        3.07        6.18      2.43 o 
 -10   3  10        1.74        3.37      2.97 o 
  -9   3  10        8.52        8.63      3.23 o 
  -8   3  10        1.38       -0.04      2.60 o 
  -7   3  10       36.87       30.90      4.52 o 
  -6   3  10       31.32       31.94      5.40 o 
  -5   3  10      124.86      112.11      6.94 o 
  -4   3  10        6.27        4.62      4.94 o 
  -3   3  10        0.36       -1.43      1.43 o 
  -2   3  10        4.46        5.12      2.39 o 
  -1   3  10        2.11        3.53      1.40 o 
   0   3  10        2.90        0.84      1.31 o 
   1   3  10      110.50      106.82      4.81 o 
   2   3  10       51.36       55.22      4.03 o 
   3   3  10       19.74       23.52      3.02 o 
   4   3  10       66.45       79.37      4.76 o 
   5   3  10       21.59       14.90      3.22 o 
   6   3  10        0.62       -1.77      1.77 o 
   7   3  10        1.00       -2.39      2.39 o 
   8   3  10        3.00        1.73      2.79 o 
   9   3  10       11.70       16.32      7.83 o 
  10   3  10        0.99       -2.59      2.59 o 
  11   3  10        2.06        0.66      5.55 o 
  12   3  10        1.48       -3.95      5.86 o 
 -12   4  10        3.64        4.46      4.43 o 
 -11   4  10        4.40        1.09      3.83 o 
 -10   4  10        3.53        4.33      3.66 o 
  -9   4  10        1.25       -2.17      3.00 o 
  -8   4  10       43.35       34.80      8.12 o 
  -7   4  10        6.94        6.66      4.22 o 
  -6   4  10        0.21       -2.76      2.88 o 
  -5   4  10       12.12        6.22      2.88 o 
  -4   4  10        3.67       -0.27      2.45 o 
  -3   4  10       14.08       13.13      3.70 o 
  -2   4  10        0.16        0.14      3.51 o 
  -1   4  10       11.38        7.79      1.98 o 
   0   4  10       13.17        8.13      2.15 o 
   1   4  10       19.07       23.76      3.67 o 
   2   4  10        1.14       -0.09      2.13 o 
   3   4  10       41.15       48.65      4.48 o 
   4   4  10        3.86        2.70      2.55 o 
   5   4  10        4.39        7.34      3.86 o 
   6   4  10        3.38        4.37      3.45 o 
   7   4  10        3.22        1.64      3.70 o 
   8   4  10        1.99       -3.69      3.69 o 
   9   4  10        0.09        1.58      3.92 o 
  10   4  10        0.00       13.34      7.89 o 
  -9   5  10        9.66        9.78      5.89 o 
  -8   5  10        0.17        1.52      5.04 o 
  -7   5  10        1.95       -1.47      3.63 o 
  -6   5  10        0.00        4.63      3.20 o 
  -5   5  10        0.66        5.36      3.76 o 
  -4   5  10       10.28        4.66      3.49 o 
  -3   5  10        0.01        1.32      3.53 o 
  -2   5  10        0.15        0.87      3.15 o 
  -1   5  10        5.55       -2.39      2.77 o 
   0   5  10        0.49        2.83      3.34 o 
   1   5  10        0.52        3.41      2.93 o 
   2   5  10        1.44       -0.50      4.20 o 
   3   5  10        0.67        1.50      3.64 o 
   4   5  10        1.62        2.31      4.13 o 
   5   5  10       17.34       11.22      4.78 o 
   6   5  10        0.03        1.78      4.82 o 
   7   5  10        0.61       -1.00      7.32 o 
 -15   0  11        1.63       -1.41      3.71 o 
 -13   0  11      174.55      207.10     12.54 o 
 -11   0  11        0.03        2.44      2.91 o 
  -9   0  11        0.72        1.92      2.55 o 
  -7   0  11      358.99      383.06      9.32 o 
  -5   0  11       39.08       36.81      3.19 o 
  -3   0  11        5.54        3.29      1.38 o 
  -1   0  11      129.06      130.64      4.78 o 
   1   0  11       16.30       22.03      4.14 o 
   3   0  11        1.47        1.48      1.70 o 
   5   0  11       54.53       49.94      5.47 o 
   7   0  11       44.36       58.75      6.13 o 
   9   0  11       12.61        7.20      3.24 o 
  11   0  11       23.59       31.07      5.67 o 
 -16   1  11        0.00        4.32      3.26 o 
 -15   1  11        6.36        3.99      3.07 o 
 -14   1  11        0.00        1.65      2.46 o 
 -13   1  11        6.06        8.60      2.99 o 
 -12   1  11       19.33       20.82      3.66 o 
 -11   1  11       18.58       21.38      3.42 o 
 -10   1  11        0.48       -0.72      1.65 o 
  -9   1  11        0.47       -0.48      1.43 o 
  -8   1  11       74.25       76.39      7.62 o 
  -7   1  11      115.10      118.17      4.59 o 
  -6   1  11       15.61       10.40      1.65 o 
  -5   1  11       88.95       90.21      3.12 o 
  -4   1  11       41.98       43.91      2.40 o 
  -3   1  11        6.23        7.88      1.27 o 
  -2   1  11       84.00       78.21      4.57 o 
  -1   1  11        8.22        3.60      1.49 o 
   0   1  11        5.61        0.76      1.03 o 
   1   1  11       77.20       66.62      3.86 o 
   2   1  11        0.06        1.34      1.30 o 
   3   1  11        2.30        0.02      1.14 o 
   4   1  11        0.21        2.18      1.39 o 
   5   1  11        3.55        7.13      1.78 o 
   6   1  11      123.74      139.82      5.18 o 
   7   1  11        1.47        2.87      1.67 o 
   8   1  11        4.15        7.75      1.96 o 
   9   1  11        7.48        4.69      1.98 o 
  10   1  11        0.00        0.66      1.82 o 
  11   1  11        6.17       11.88      3.41 o 
  12   1  11        0.12        1.11      3.05 o 
  13   1  11        1.04        4.26      4.29 o 
 -15   2  11        0.06        2.70      3.28 o 
 -14   2  11        2.78        1.99      3.08 o 
 -13   2  11        9.15        7.09      7.26 o 
 -12   2  11        8.91        7.86      3.00 o 
 -11   2  11        0.51        2.14      1.98 o 
 -10   2  11       14.09       17.14      2.71 o 
  -9   2  11        1.18        0.32      1.87 o 
  -8   2  11       35.60       41.02      3.46 o 
  -7   2  11       15.91       13.78      2.29 o 
  -6   2  11        7.83        5.04      2.24 o 
  -5   2  11       15.24       18.23      5.67 o 
  -4   2  11        1.14        2.47      1.76 o 
  -3   2  11       18.88       13.48      1.94 o 
  -2   2  11        1.15       -1.19      1.19 o 
  -1   2  11        0.04       -0.69      1.13 o 
   0   2  11      532.00      525.09      8.30 o 
   1   2  11      210.22      221.54      6.11 o 
   2   2  11        0.78        0.81      1.36 o 
   3   2  11        7.36        8.66      1.98 o 
   4   2  11       23.09       19.05      2.78 o 
   5   2  11      173.08      188.80      6.20 o 
   6   2  11      120.86      120.62      5.32 o 
   7   2  11       18.86       19.44      2.69 o 
   8   2  11        2.10        5.35      1.94 o 
   9   2  11        0.69        1.11      2.37 o 
  10   2  11        0.04       -1.80      2.75 o 
  11   2  11        0.04        1.13      2.92 o 
  12   2  11        0.12       -2.96      2.96 o 
 -14   3  11        0.16        0.74      3.45 o 
 -13   3  11        5.33        6.72      3.95 o 
 -12   3  11        5.17        6.40      3.79 o 
 -11   3  11        1.33       -2.17      2.91 o 
 -10   3  11        1.25        3.03      3.04 o 
  -9   3  11        0.48       -2.36      2.36 o 
  -8   3  11       27.72       20.39      4.02 o 
  -7   3  11       52.07       42.97      5.28 o 
  -6   3  11        0.42        3.09      2.60 o 
  -5   3  11        0.02       -0.54      5.08 o 
  -4   3  11        3.59        3.43      2.53 o 
  -3   3  11        1.92        2.91      2.11 o 
  -2   3  11       12.51       10.09      2.25 o 
  -1   3  11        0.42        1.55      1.32 o 
   0   3  11       23.26       27.50      2.58 o 
   1   3  11      222.18      229.22      9.74 o 
   2   3  11       51.57       50.47      3.90 o 
   3   3  11        1.07        4.18      2.00 o 
   4   3  11       17.00       16.64      2.76 o 
   5   3  11       33.55       31.90      3.67 o 
   6   3  11        2.58        2.96      2.56 o 
   7   3  11        5.06        3.37      3.20 o 
   8   3  11        4.78       -2.02      2.68 o 
   9   3  11        2.28       -0.58      2.80 o 
  10   3  11        0.04       -2.90      2.90 o 
  11   3  11        0.14       -5.30      5.33 o 
 -12   4  11       10.87       13.69      6.29 o 
 -11   4  11        1.34        0.09      3.78 o 
 -10   4  11        1.53       -0.42      3.43 o 
  -9   4  11        1.13        0.93      3.29 o 
  -8   4  11       21.03       17.39      6.48 o 
  -7   4  11        3.06        0.38      3.03 o 
  -6   4  11        0.38        0.76      3.83 o 
  -5   4  11        6.16        5.42      2.98 o 
  -4   4  11        7.82        9.77      3.47 o 
  -3   4  11       10.96       11.65      3.42 o 
  -2   4  11       10.83       10.48      3.32 o 
  -1   4  11        2.21        0.60      2.06 o 
   0   4  11        0.94       -0.25      1.74 o 
   1   4  11       14.82       12.25      2.58 o 
   2   4  11        3.32        4.83      2.48 o 
   3   4  11        6.19        4.27      2.56 o 
   4   4  11        2.03       -1.03      2.53 o 
   5   4  11        0.08       -1.17      4.31 o 
   6   4  11        2.14       -0.56      3.84 o 
   7   4  11        0.15       -1.72      4.05 o 
   8   4  11        1.65        1.33      4.47 o 
   9   4  11        0.07        3.59      6.01 o 
  -9   5  11        1.40       -4.97      4.97 o 
  -8   5  11        0.43        1.16      5.02 o 
  -7   5  11        4.31       -1.57      4.53 o 
  -6   5  11        0.35        1.49      3.38 o 
  -5   5  11        1.86        2.69      3.59 o 
  -4   5  11        2.92        3.57      3.65 o 
  -3   5  11       12.25       15.34      4.18 o 
  -2   5  11        2.80        1.49      3.40 o 
  -1   5  11        0.27        3.11      3.11 o 
   0   5  11        0.99        5.07      3.89 o 
   1   5  11        5.47        7.03      3.16 o 
   2   5  11        3.53        1.27      2.51 o 
   3   5  11        0.19       -3.67      3.67 o 
   4   5  11        0.07       -3.88      3.88 o 
   5   5  11        3.12       -4.04      4.04 o 
   6   5  11        0.62       -4.77      7.95 o 
 -16   0  12        2.87        0.58      4.10 o 
 -14   0  12       25.26       35.46      6.88 o 
 -12   0  12        3.46        9.86      4.09 o 
 -10   0  12        0.10       -0.03      2.35 o 
  -8   0  12       17.78       14.62      2.83 o 
  -6   0  12       46.10       41.16      3.63 o 
  -4   0  12      137.68      135.55      5.25 o 
  -2   0  12      240.53      222.59      6.49 o 
   0   0  12       38.48       37.46      3.42 o 
   2   0  12       23.86       25.89      2.92 o 
   4   0  12       30.14       24.24      4.31 o 
   6   0  12       21.07       27.87      4.82 o 
   8   0  12        2.35        4.19      3.08 o 
  10   0  12        2.96        2.93      3.46 o 
  12   0  12        6.09       15.14      4.75 o 
 -15   1  12        5.63       11.01      3.65 o 
 -14   1  12        3.45        2.92      2.83 o 
 -13   1  12        7.66       11.69      3.24 o 
 -12   1  12        1.44        0.67      2.23 o 
 -11   1  12        3.89        3.63      2.09 o 
 -10   1  12        0.01        0.77      2.62 o 
  -9   1  12        9.55        9.32      2.12 o 
  -8   1  12        8.78        8.49      1.97 o 
  -7   1  12       20.51       12.78      2.10 o 
  -6   1  12        2.69       -0.01      1.17 o 
  -5   1  12       15.39       15.22      1.76 o 
  -4   1  12       19.45       19.43      1.85 o 
  -3   1  12       11.53       11.64      2.09 o 
  -2   1  12       89.99       90.29      6.32 o 
  -1   1  12        0.16       -0.11      1.15 o 
   0   1  12      111.63      105.87      4.52 o 
   1   1  12        9.87       12.43      1.87 o 
   2   1  12       14.08       19.60      3.47 o 
   3   1  12       31.27       27.11      3.15 o 
   4   1  12        0.10        0.94      1.64 o 
   5   1  12       36.93       34.85      5.33 o 
   6   1  12      403.79      394.76      9.01 o 
   7   1  12        1.18        3.03      1.76 o 
   8   1  12       10.06       13.26      3.09 o 
   9   1  12       16.56       20.56      3.05 o 
  10   1  12        0.11        0.50      1.94 o 
  11   1  12        0.26        0.01      2.80 o 
  12   1  12        0.03        0.94      3.61 o 
  13   1  12        1.22        3.88      4.65 o 
 -15   2  12        0.80       -2.96      2.96 o 
 -14   2  12        2.18       -2.80      2.80 o 
 -13   2  12        3.63        4.08      3.81 o 
 -12   2  12        0.15        0.36      2.35 o 
 -11   2  12        0.18        1.39      2.16 o 
 -10   2  12        0.20        0.67      1.81 o 
  -9   2  12        0.01       -1.62      1.62 o 
  -8   2  12       51.56       45.35      6.98 o 
  -7   2  12       99.35       81.85      5.96 o 
  -6   2  12        5.26        5.08      2.39 o 
  -5   2  12        9.54       11.00      4.11 o 
  -4   2  12        4.51        3.31      1.47 o 
  -3   2  12        8.24        5.00      3.30 o 
  -2   2  12      416.52      409.78     10.58 o 
  -1   2  12       38.94       32.74      3.92 o 
   0   2  12      194.70      177.03      6.63 o 
   1   2  12       93.46       83.94      4.36 o 
   2   2  12        0.33        1.14      1.44 o 
   3   2  12        0.68       -0.08      1.41 o 
   4   2  12        9.25        8.41      2.19 o 
   5   2  12       32.02       41.50      3.79 o 
   6   2  12       30.76       29.69      3.29 o 
   7   2  12        2.71       -0.14      2.23 o 
   8   2  12        1.65        4.37      2.12 o 
   9   2  12        3.02       -0.66      2.49 o 
  10   2  12        0.16        2.52      3.10 o 
  11   2  12        0.52        3.09      3.43 o 
  12   2  12        0.61        8.86      5.72 o 
 -13   3  12        4.50        6.93      5.26 o 
 -12   3  12        5.90        8.18      3.72 o 
 -11   3  12        0.02        0.80      3.39 o 
 -10   3  12        3.80        4.27      3.22 o 
  -9   3  12       42.31       48.11     12.60 o 
  -8   3  12        0.10        0.89      2.68 o 
  -7   3  12        5.63        3.91      2.90 o 
  -6   3  12        0.21        1.59      2.83 o 
  -5   3  12       23.77       32.91      4.60 o 
  -4   3  12       36.44       37.67      4.93 o 
  -3   3  12        0.23        1.61      2.03 o 
  -2   3  12        2.45        2.71      1.65 o 
  -1   3  12        1.82        0.06      1.37 o 
   0   3  12        3.06        1.37      1.46 o 
   1   3  12      215.09      244.62      6.38 o 
   2   3  12       59.81       64.31      4.44 o 
   3   3  12       36.85       30.18      3.41 o 
   4   3  12        0.39        2.76      2.21 o 
   5   3  12       25.27       25.52      3.43 o 
   6   3  12        8.95        9.12      2.67 o 
   7   3  12        0.52        1.13      2.24 o 
   8   3  12        0.49        3.60      3.01 o 
   9   3  12        0.02        0.98      2.90 o 
  10   3  12        3.10        9.08      5.74 o 
  11   3  12        4.57       12.30      6.57 o 
 -11   4  12        1.90        7.12      5.87 o 
 -10   4  12        7.66       12.89      4.51 o 
  -9   4  12        7.58        8.16     10.53 o 
  -8   4  12        3.65        3.30      3.60 o 
  -7   4  12        4.48        6.55      3.63 o 
  -6   4  12       10.56        9.43      4.90 o 
  -5   4  12        1.50        2.35      3.27 o 
  -4   4  12        1.21        0.17      3.01 o 
  -3   4  12        0.05       -0.59      2.52 o 
  -2   4  12        1.15        4.17      2.70 o 
  -1   4  12        0.05        0.20      2.19 o 
   0   4  12       10.84       14.08      2.51 o 
   1   4  12        4.60        5.44      2.06 o 
   2   4  12        0.13        1.24      2.29 o 
   3   4  12       20.27       12.44      3.06 o 
   4   4  12        7.42        7.11      2.86 o 
   5   4  12        1.68       -1.27      2.77 o 
   6   4  12        1.71        3.42      4.07 o 
   7   4  12        0.17       -1.53      3.96 o 
   8   4  12        0.04        5.54      7.61 o 
  -8   5  12        1.98        2.96      5.65 o 
  -7   5  12        3.57       -0.36      5.06 o 
  -6   5  12        0.67        1.11      5.11 o 
  -5   5  12        7.14       12.31      4.50 o 
  -4   5  12        0.89        1.29      3.46 o 
  -3   5  12        0.31       -1.77      3.10 o 
  -2   5  12        0.96       -0.09      3.02 o 
  -1   5  12        9.36       15.54      4.65 o 
   0   5  12        0.06        1.14      3.03 o 
   1   5  12       17.85       22.47      4.00 o 
   2   5  12        0.16        0.78      2.56 o 
   3   5  12        0.10        0.04      3.82 o 
   4   5  12        1.86       -0.17      4.32 o 
   5   5  12        0.96       -2.57      7.27 o 
 -15   0  13       15.30       21.85      6.20 o 
 -13   0  13       10.65       16.56      4.99 o 
 -11   0  13       14.72       20.37      5.08 o 
  -9   0  13        3.63        6.42      2.95 o 
  -7   0  13      131.18      142.22      8.63 o 
  -5   0  13        0.00        1.29      1.88 o 
  -3   0  13      129.22      134.14      5.43 o 
  -1   0  13      193.24      190.65      6.29 o 
   1   0  13        1.31        0.20      1.53 o 
   3   0  13        6.22        4.53      2.42 o 
   5   0  13       35.64       32.62      5.28 o 
   7   0  13       12.11       10.88      3.99 o 
   9   0  13       13.62       19.09      4.87 o 
  11   0  13       22.45       31.17      6.29 o 
 -15   1  13       26.83       33.24      4.89 o 
 -14   1  13        5.37        7.73      3.31 o 
 -13   1  13        0.04        1.22      2.45 o 
 -12   1  13        1.95       -2.04      2.04 o 
 -11   1  13        0.06       -0.11      1.88 o 
 -10   1  13        5.95        9.86      2.61 o 
  -9   1  13        1.09        1.48      1.75 o 
  -8   1  13        2.39        0.37      1.58 o 
  -7   1  13        0.11       -1.36      1.73 o 
  -6   1  13       13.65       11.07      2.75 o 
  -5   1  13       11.41       16.45      2.06 o 
  -4   1  13        0.01        2.24      1.45 o 
  -3   1  13        2.91        0.49      1.46 o 
  -2   1  13      162.08      147.38      4.85 o 
  -1   1  13      317.81      298.11     10.90 o 
   0   1  13       56.47       52.84      4.67 o 
   1   1  13        9.22        7.13      1.91 o 
   2   1  13        4.10        5.55      2.38 o 
   3   1  13        0.31        2.05      1.72 o 
   4   1  13        0.45       -1.47      1.47 o 
   5   1  13        7.22        4.73      2.06 o 
   6   1  13        0.87        1.87      2.01 o 
   7   1  13        0.85        2.58      2.18 o 
   8   1  13        0.90        0.26      2.08 o 
   9   1  13        5.64        7.04      2.76 o 
  10   1  13        4.26        3.93      2.76 o 
  11   1  13        0.38       -2.79      3.87 o 
  12   1  13        3.75        2.47      4.96 o 
 -14   2  13        0.20        0.48      6.80 o 
 -13   2  13        1.39       -0.44      2.55 o 
 -12   2  13        0.20        0.21      2.23 o 
 -11   2  13        3.24        2.90      2.28 o 
 -10   2  13       25.85       29.53     13.72 o 
  -9   2  13        6.58        8.83      3.07 o 
  -8   2  13        0.07       -2.51      2.71 o 
  -7   2  13        8.52        4.41      2.54 o 
  -6   2  13        1.65       -1.97      1.97 o 
  -5   2  13        1.68        0.40      1.96 o 
  -4   2  13       21.48       21.45      2.50 o 
  -3   2  13        0.13       -0.93      1.53 o 
  -2   2  13       16.47       14.79      2.30 o 
  -1   2  13      268.15      262.69      6.83 o 
   0   2  13        0.03        0.18      1.34 o 
   1   2  13        7.05        6.64      1.92 o 
   2   2  13        1.49        1.39      1.66 o 
   3   2  13        6.57        6.91      2.52 o 
   4   2  13       63.47       72.04      4.72 o 
   5   2  13        7.99        6.33      2.16 o 
   6   2  13       11.21        8.52      2.37 o 
   7   2  13       57.71       58.79      4.47 o 
   8   2  13        1.34        2.78      2.08 o 
   9   2  13        0.56        2.68      3.03 o 
  10   2  13        0.16        3.55      3.16 o 
  11   2  13        0.67        6.80      5.96 o 
 -13   3  13        0.83        4.34      4.89 o 
 -12   3  13        0.44       -0.58      3.60 o 
 -11   3  13        3.01        2.06      3.66 o 
 -10   3  13        1.57        0.98      3.18 o 
  -9   3  13        0.17        0.26      3.11 o 
  -8   3  13        0.05        1.88      7.01 o 
  -7   3  13       19.10       25.04      4.35 o 
  -6   3  13        7.24       10.88      3.45 o 
  -5   3  13        8.35        5.28      2.79 o 
  -4   3  13        4.02       -1.32      2.18 o 
  -3   3  13        9.77       12.97      3.35 o 
  -2   3  13        7.06        7.65      2.22 o 
  -1   3  13        0.01        0.38      1.59 o 
   0   3  13        1.28        3.90      1.77 o 
   1   3  13        7.06        7.79      1.99 o 
   2   3  13       10.86       10.75      3.44 o 
   3   3  13       58.27       57.45      6.70 o 
   4   3  13       50.96       53.73      4.58 o 
   5   3  13        4.63        2.79      4.59 o 
   6   3  13        4.85        2.24      2.53 o 
   7   3  13        1.12        1.10      2.43 o 
   8   3  13        0.43        0.49      3.43 o 
   9   3  13        2.42        4.29      3.86 o 
  10   3  13        1.24       -5.43      5.43 o 
 -11   4  13        0.17       -3.90      4.75 o 
 -10   4  13        0.02        1.14      3.83 o 
  -9   4  13        5.78        3.44      4.07 o 
  -8   4  13        0.38       -2.75      3.26 o 
  -7   4  13        0.04       -0.11      3.24 o 
  -6   4  13       13.28       12.55      4.18 o 
  -5   4  13        4.24       -0.45      3.26 o 
  -4   4  13        0.80        1.63      7.15 o 
  -3   4  13        1.35        5.47      3.24 o 
  -2   4  13        5.40        2.44      3.91 o 
  -1   4  13        1.38        4.14      2.43 o 
   0   4  13        0.36        0.14      1.80 o 
   1   4  13        9.97       11.79      2.55 o 
   2   4  13       26.84       27.28      5.42 o 
   3   4  13        3.45        3.31      2.64 o 
   4   4  13        3.83       12.01      3.36 o 
   5   4  13        0.03       -0.61      2.72 o 
   6   4  13        2.28        0.89      3.76 o 
   7   4  13        0.28        2.67      6.57 o 
   8   4  13        0.14       -5.60      6.71 o 
  -7   5  13       17.14       25.29      7.89 o 
  -6   5  13        4.36        3.07      5.89 o 
  -5   5  13        2.36       -0.82      4.91 o 
  -4   5  13        0.62        3.99      5.48 o 
  -3   5  13        0.04        2.98      4.10 o 
  -2   5  13        0.21       -2.22      3.57 o 
  -1   5  13        2.44        7.03      4.02 o 
   0   5  13        0.08        1.04      3.67 o 
   1   5  13        2.56        8.16      5.10 o 
   2   5  13        1.11        0.19      3.18 o 
   3   5  13        0.14       -1.93      2.58 o 
 -14   0  14       14.60        9.66      4.85 o 
 -12   0  14        0.09        4.58      3.56 o 
 -10   0  14        3.38        5.30      3.51 o 
  -8   0  14        0.00        2.69      2.50 o 
  -6   0  14       84.36       94.86      5.47 o 
  -4   0  14       46.21       42.12      3.89 o 
  -2   0  14      374.34      374.77      9.32 o 
   0   0  14       17.39       16.85      2.65 o 
   2   0  14        0.02       -1.94      1.94 o 
   4   0  14      100.77       93.13      7.68 o 
   6   0  14        3.25        1.91      3.19 o 
   8   0  14        0.14        2.57      3.41 o 
  10   0  14        1.37        1.98      3.87 o 
 -15   1  14        0.13        1.76      3.05 o 
 -14   1  14        0.65       -2.42      2.79 o 
 -13   1  14        0.00       -1.53      2.50 o 
 -12   1  14        1.71       -0.03      3.83 o 
 -11   1  14        0.23        1.02      5.14 o 
 -10   1  14        3.54        1.18      2.06 o 
  -9   1  14       91.54       97.53      5.06 o 
  -8   1  14        2.94        0.83      1.81 o 
  -7   1  14        1.07       -0.29      2.13 o 
  -6   1  14        0.42       -1.28      1.51 o 
  -5   1  14        1.23        4.37      1.77 o 
  -4   1  14       77.86       82.49      4.17 o 
  -3   1  14       47.99       55.04      3.57 o 
  -2   1  14      409.69      429.18      8.66 o 
  -1   1  14      138.19      140.57      7.40 o 
   0   1  14        1.35       -1.01      1.42 o 
   1   1  14        2.78        3.48      1.56 o 
   2   1  14       19.53       24.25      2.78 o 
   3   1  14        6.96        7.06      2.28 o 
   4   1  14        2.62       -0.91      1.66 o 
   5   1  14        1.09        1.13      2.02 o 
   6   1  14       32.08       34.33      4.91 o 
   7   1  14        0.04        0.91      2.33 o 
   8   1  14        0.07       -1.97      1.97 o 
   9   1  14        3.44        0.23      2.65 o 
  10   1  14        2.84       -0.48      3.06 o 
  11   1  14        0.62        1.11      3.90 o 
 -14   2  14        3.64        5.90      6.08 o 
 -13   2  14        0.07       -2.03      3.19 o 
 -12   2  14        1.90        3.80      3.37 o 
 -11   2  14        0.55       -3.08      3.10 o 
 -10   2  14        1.63        9.86      3.24 o 
  -9   2  14        0.40       -1.45      2.34 o 
  -8   2  14        1.37        0.22      2.21 o 
  -7   2  14        0.72       -2.22      2.22 o 
  -6   2  14        1.72        0.48      2.27 o 
  -5   2  14        1.64        0.58      2.09 o 
  -4   2  14       11.11       10.04      3.05 o 
  -3   2  14        0.00       -1.56      1.56 o 
  -2   2  14       16.03       12.00      2.22 o 
  -1   2  14      292.75      295.57      9.01 o 
   0   2  14       28.83       27.10      3.07 o 
   1   2  14       42.21       43.64      7.31 o 
   2   2  14        8.03        8.25      2.37 o 
   3   2  14        5.72        6.73      2.50 o 
   4   2  14      112.66      115.56      5.69 o 
   5   2  14        5.43        6.22      2.31 o 
   6   2  14        5.55        4.10      2.25 o 
   7   2  14        3.47        2.11      2.23 o 
   8   2  14        0.04       -0.34      2.35 o 
   9   2  14        0.05       -0.27      2.36 o 
  10   2  14        1.13        0.53      5.23 o 
 -12   3  14        0.81       -1.70      3.54 o 
 -11   3  14        0.01        1.51      3.61 o 
 -10   3  14        6.02        1.68      3.65 o 
  -9   3  14        5.75        7.95      7.25 o 
  -8   3  14        1.37        8.06      3.64 o 
  -7   3  14        5.98        7.07      3.25 o 
  -6   3  14        7.16        3.23      5.23 o 
  -5   3  14        1.97       -1.43      2.53 o 
  -4   3  14       14.78       25.15      5.72 o 
  -3   3  14        0.15       -1.05      2.10 o 
  -2   3  14        3.50        3.24      1.91 o 
  -1   3  14        1.64        1.61      1.95 o 
   0   3  14       11.68        9.53      3.55 o 
   1   3  14       11.83       12.18      2.38 o 
   2   3  14        1.56       -1.29      1.63 o 
   3   3  14       47.33       48.44      4.46 o 
   4   3  14       37.72       42.50      4.31 o 
   5   3  14        6.84        6.83      2.96 o 
   6   3  14        0.47       -1.84      2.39 o 
   7   3  14        0.18        1.31      3.43 o 
   8   3  14        0.32        3.20      3.84 o 
   9   3  14        0.03        4.82      5.65 o 
 -10   4  14        0.06       -1.81      4.67 o 
  -9   4  14        0.00        0.30      3.99 o 
  -8   4  14        0.02        0.09      3.58 o 
  -7   4  14        5.06        4.57      4.20 o 
  -6   4  14        0.05        0.81      3.79 o 
  -5   4  14        2.99        1.23      3.28 o 
  -4   4  14        1.67        2.08      2.97 o 
  -3   4  14        5.88        5.19      4.40 o 
  -2   4  14        1.76        1.40      3.49 o 
  -1   4  14       24.48       29.01      4.72 o 
   0   4  14        1.85        0.68      2.18 o 
   1   4  14        4.01        4.47      2.54 o 
   2   4  14        1.82        0.25      2.21 o 
   3   4  14        9.16       13.88      3.37 o 
   4   4  14        0.09        2.97      2.79 o 
   5   4  14        0.64        2.26      3.12 o 
   6   4  14        3.97       -5.96      5.96 o 
   7   4  14        0.12        0.58      6.80 o 
  -5   5  14        0.00       -0.12      4.77 o 
  -4   5  14        0.55        7.65      5.65 o 
  -3   5  14        0.00       -0.94      5.23 o 
  -2   5  14        2.28        1.11      5.26 o 
  -1   5  14        0.67        2.38      4.89 o 
   0   5  14        2.88        3.05      5.55 o 
   1   5  14        1.49        4.35      5.11 o 
   2   5  14        1.54       -2.35      5.45 o 
 -13   0  15        0.09        1.31      3.29 o 
 -11   0  15        4.73        6.80      3.71 o 
  -9   0  15        0.51        2.69      2.88 o 
  -7   0  15        5.44        3.66      4.51 o 
  -5   0  15       48.73       56.12      4.65 o 
  -3   0  15      140.31      137.84      6.08 o 
  -1   0  15       14.36       13.13      3.90 o 
   1   0  15       20.41       28.90      5.35 o 
   3   0  15       35.15       24.94      5.01 o 
   5   0  15        3.76        6.86      3.39 o 
   7   0  15       10.88       11.02      4.26 o 
   9   0  15        2.17       -0.27      3.47 o 
 -14   1  15        0.11       -2.78      2.78 o 
 -13   1  15        0.21        1.38      4.08 o 
 -12   1  15        0.82        1.79      2.65 o 
 -11   1  15        0.03       -2.10      2.10 o 
 -10   1  15        2.07        2.21      2.14 o 
  -9   1  15        1.20        1.37      1.74 o 
  -8   1  15        0.84        0.13      2.83 o 
  -7   1  15        3.75        2.43      3.49 o 
  -6   1  15       26.64       26.43     11.22 o 
  -5   1  15       11.27       14.03      2.96 o 
  -4   1  15        0.59        0.78      1.65 o 
  -3   1  15      171.28      182.12      5.85 o 
  -2   1  15       29.81       28.64      3.04 o 
  -1   1  15       15.71       18.20      3.12 o 
   0   1  15        0.58        1.35      1.57 o 
   1   1  15        0.78       -0.08      1.54 o 
   2   1  15        0.12        1.74      1.69 o 
   3   1  15       36.50       29.26      5.21 o 
   4   1  15       15.85       14.95      3.58 o 
   5   1  15       65.67       55.27      5.07 o 
   6   1  15        2.31        2.31      2.22 o 
   7   1  15        1.55        0.15      2.33 o 
   8   1  15        3.57        2.00      2.81 o 
   9   1  15        2.27        2.34      2.58 o 
  10   1  15        1.20        6.97      3.21 o 
 -13   2  15        0.12        3.36      4.16 o 
 -12   2  15        0.00        8.72      4.09 o 
 -11   2  15        2.06        0.65      3.42 o 
 -10   2  15        2.08        4.87      3.31 o 
  -9   2  15       21.39       14.84      3.62 o 
  -8   2  15       13.03       16.81      8.06 o 
  -7   2  15        4.19        0.95      3.19 o 
  -6   2  15        0.05        0.94      2.28 o 
  -5   2  15        9.39        6.63      2.86 o 
  -4   2  15        0.23        0.00      2.19 o 
  -3   2  15       16.87       17.00      2.62 o 
  -2   2  15        0.04       -0.39      1.70 o 
  -1   2  15      107.55      112.88      5.16 o 
   0   2  15       16.33       19.96      4.79 o 
   1   2  15       21.63       15.42      2.56 o 
   2   2  15        3.14        7.87      2.23 o 
   3   2  15        8.09       11.53      2.99 o 
   4   2  15       35.42       36.55      8.03 o 
   5   2  15        1.46        1.16      2.68 o 
   6   2  15        0.20       -2.33      3.65 o 
   7   2  15       15.45       16.81      3.22 o 
   8   2  15        0.87        5.50      2.61 o 
   9   2  15        1.43        0.19      4.35 o 
  10   2  15        0.22        0.55      5.64 o 
 -12   3  15        0.02        5.70      4.44 o 
 -11   3  15        0.11        4.10      3.71 o 
 -10   3  15        1.00       -1.36      4.23 o 
  -9   3  15        0.06        6.61      3.61 o 
  -8   3  15        7.17        7.87      3.56 o 
  -7   3  15        1.23        4.58      5.95 o 
  -6   3  15        0.11       -2.09      3.34 o 
  -5   3  15        0.93       -0.09      2.71 o 
  -4   3  15        9.02        8.00      3.17 o 
  -3   3  15        0.00       -1.36      2.38 o 
  -2   3  15        9.48        5.98      2.92 o 
  -1   3  15        0.55        2.61      2.10 o 
   0   3  15        2.52        0.76      1.82 o 
   1   3  15        3.59       -1.33      2.02 o 
   2   3  15        5.24        2.25      2.01 o 
   3   3  15        5.17        3.58      2.61 o 
   4   3  15        0.00        2.47      2.46 o 
   5   3  15        3.06        2.54      2.68 o 
   6   3  15        0.21       -0.04      2.59 o 
   7   3  15        0.10        1.46      2.84 o 
   8   3  15        0.18        1.06      5.37 o 
  -9   4  15       16.71       13.44      7.00 o 
  -8   4  15        3.60       -0.12      5.47 o 
  -7   4  15        8.02       12.62      6.00 o 
  -6   4  15        4.32        4.54      4.25 o 
  -5   4  15        0.00        2.92      3.11 o 
  -4   4  15        0.38        0.78      2.85 o 
  -3   4  15        1.00        3.63      3.25 o 
  -2   4  15        0.00       -2.61      2.61 o 
  -1   4  15       20.26       20.87      4.71 o 
   0   4  15        2.76        2.70      2.81 o 
   1   4  15        4.22        7.65      2.50 o 
   2   4  15        0.08       -2.13      2.13 o 
   3   4  15        2.07        1.40      2.46 o 
   4   4  15        2.03        4.40      3.19 o 
   5   4  15        0.83        1.30      4.05 o 
 -14   0  16        2.20        3.29      4.36 o 
 -12   0  16        0.02       -2.13      3.66 o 
 -10   0  16        0.38       -0.34      3.39 o 
  -8   0  16        1.27        2.35      2.71 o 
  -6   0  16       28.87       44.25      4.51 o 
  -4   0  16      619.65      675.62     14.06 o 
  -2   0  16       23.10       34.80      5.54 o 
   0   0  16        9.55       19.30      4.63 o 
   2   0  16        1.51       -3.10      3.10 o 
   4   0  16      109.05      101.40      8.94 o 
   6   0  16        0.20        3.88      3.46 o 
   8   0  16        7.58        4.77      4.00 o 
 -13   1  16        1.62        3.80      3.18 o 
 -12   1  16        0.85        2.33      2.78 o 
 -11   1  16        0.03        0.29      2.25 o 
 -10   1  16        0.94        1.50      3.05 o 
  -9   1  16       12.87        6.44      3.66 o 
  -8   1  16        9.66       14.97      3.72 o 
  -7   1  16        1.25       -2.41      2.41 o 
  -6   1  16       11.01       10.33      5.71 o 
  -5   1  16       25.79       34.58      3.49 o 
  -4   1  16       56.34       56.85      4.69 o 
  -3   1  16      141.01      147.12      5.48 o 
  -2   1  16        3.09       -0.24      1.59 o 
  -1   1  16       17.75       16.98      2.58 o 
   0   1  16        2.50        0.91      1.60 o 
   1   1  16        4.67        3.94      3.01 o 
   2   1  16        5.24        2.71      1.81 o 
   3   1  16        0.48       -0.56      2.04 o 
   4   1  16        4.04        5.03      2.61 o 
   5   1  16       10.04        6.22      2.66 o 
   6   1  16        0.25        3.30      2.67 o 
   7   1  16        3.88        1.44      2.28 o 
   8   1  16        6.68        8.27      3.11 o 
   9   1  16        1.58        4.68      3.23 o 
 -13   2  16        0.40       -0.41      4.04 o 
 -12   2  16        0.50        3.27      4.22 o 
 -11   2  16        7.94        4.22      4.45 o 
 -10   2  16        1.82        7.12      4.83 o 
  -9   2  16        8.48        8.74      3.56 o 
  -8   2  16        0.87        0.40      2.84 o 
  -7   2  16       10.22        4.87      8.01 o 
  -6   2  16        0.15        2.47      4.45 o 
  -5   2  16        3.16        3.52      2.93 o 
  -4   2  16       15.02       12.98      3.47 o 
  -3   2  16        6.30        7.11      3.73 o 
  -2   2  16        3.12        4.75      2.07 o 
  -1   2  16        0.22        0.68      1.92 o 
   0   2  16        0.41        0.04      1.76 o 
   1   2  16        2.49        2.42      1.93 o 
   2   2  16        1.14        0.99      1.90 o 
   3   2  16        7.36        5.58      2.45 o 
   4   2  16        8.41        6.39      2.97 o 
   5   2  16        0.41        1.38      2.65 o 
   6   2  16        1.51        0.58      4.27 o 
   7   2  16        0.70        1.46      2.89 o 
   8   2  16        0.23        6.95      5.01 o 
   9   2  16        1.28       -0.15      4.75 o 
 -11   3  16        0.70        2.42      3.98 o 
 -10   3  16        1.53        3.04      3.51 o 
  -9   3  16        3.75        6.82      3.84 o 
  -8   3  16        3.33        4.45      3.75 o 
  -7   3  16        0.13        3.21      3.35 o 
  -6   3  16        0.93        1.74      2.97 o 
  -5   3  16        2.53        2.06      3.40 o 
  -4   3  16        6.52        6.53      3.19 o 
  -3   3  16        9.87        8.97      3.66 o 
  -2   3  16        5.32        6.75      3.21 o 
  -1   3  16        1.22       -1.72      1.97 o 
   0   3  16        0.28       -0.76      1.99 o 
   1   3  16        0.71        4.76      2.37 o 
   2   3  16        6.86        4.87      2.55 o 
   3   3  16        0.20        1.37      2.47 o 
   4   3  16        9.75        9.42      3.13 o 
   5   3  16        5.15        4.92      3.19 o 
   6   3  16        0.14       -2.11      3.38 o 
   7   3  16        0.08       -0.60      3.81 o 
  -8   4  16        7.32        5.45      5.88 o 
  -7   4  16        1.16        0.09      4.85 o 
  -6   4  16        0.01       -1.53      4.05 o 
  -5   4  16        0.35       -2.26      5.31 o 
  -4   4  16        0.11        0.69      3.67 o 
  -3   4  16        0.12       -3.16      3.16 o 
  -2   4  16        3.24        9.57      3.76 o 
  -1   4  16        8.29        1.10      3.18 o 
   0   4  16        4.40        9.07      3.78 o 
   1   4  16        7.09        7.95      3.82 o 
   2   4  16       16.46        8.11      3.53 o 
   3   4  16        5.51        8.61      2.87 o 
   4   4  16        4.64        6.42      4.42 o 
 -13   0  17        0.57        4.31      4.34 o 
 -11   0  17       21.99       18.96      5.52 o 
  -9   0  17        5.72        9.40      4.22 o 
  -7   0  17        0.00       -1.12      2.88 o 
  -5   0  17        2.59        4.33      4.43 o 
  -3   0  17      162.92      185.09     10.92 o 
  -1   0  17        6.35        6.85      3.32 o 
   1   0  17        5.09        4.41      3.83 o 
   3   0  17       89.03      103.52      9.71 o 
   5   0  17       11.86       14.70      4.46 o 
   7   0  17        0.15       -2.69      2.69 o 
 -13   1  17        0.26        0.26      4.45 o 
 -12   1  17        0.00       -1.96      4.12 o 
 -11   1  17        2.06        1.29      3.70 o 
 -10   1  17        1.43       -1.60      3.00 o 
  -9   1  17        0.02       -2.66      2.66 o 
  -8   1  17        1.44        1.52      3.38 o 
  -7   1  17        0.00       -1.12      2.39 o 
  -6   1  17        0.44        0.10      2.56 o 
  -5   1  17        0.99       -0.24      2.05 o 
  -4   1  17       22.73       28.10      3.43 o 
  -3   1  17      161.70      161.94      8.42 o 
  -2   1  17       20.66       18.16      2.83 o 
  -1   1  17        7.15        2.33      2.88 o 
   0   1  17        8.80       16.05      3.26 o 
   1   1  17        7.02        4.00      2.56 o 
   2   1  17       14.59       20.30      3.62 o 
   3   1  17        0.45        0.51      2.21 o 
   4   1  17        0.12       -0.41      2.35 o 
   5   1  17        2.79       -1.44      2.61 o 
   6   1  17        0.44        0.56      2.29 o 
   7   1  17        4.78        6.95      3.16 o 
   8   1  17        1.42        0.02      3.90 o 
 -12   2  17        0.21        4.39      4.29 o 
 -11   2  17        1.49        3.92      4.85 o 
 -10   2  17        2.09       10.09      4.49 o 
  -9   2  17        0.20        2.78      3.33 o 
  -8   2  17        0.09        0.91      2.97 o 
  -7   2  17        5.32        5.74      3.55 o 
  -6   2  17        0.11        2.14      6.67 o 
  -5   2  17        9.49        8.72      3.49 o 
  -4   2  17        7.24        3.37      2.87 o 
  -3   2  17        0.02        0.80      2.28 o 
  -2   2  17        8.59        4.30      3.23 o 
  -1   2  17        1.64        1.53      2.09 o 
   0   2  17        3.25        3.04      2.34 o 
   1   2  17       13.46       13.59      2.82 o 
   2   2  17        0.27       -1.10      2.02 o 
   3   2  17        1.35        4.17      2.20 o 
   4   2  17        5.12        6.00      2.99 o 
   5   2  17        1.64        1.73      3.04 o 
   6   2  17        1.57        0.25      3.08 o 
   7   2  17        0.18       -4.31      4.31 o 
 -10   3  17        1.47        2.35      4.07 o 
  -9   3  17        6.75        5.96      6.69 o 
  -8   3  17        0.97       -1.10      3.66 o 
  -7   3  17        1.01        6.33      3.58 o 
  -6   3  17        2.25        5.94      3.73 o 
  -5   3  17        8.93        8.40      3.66 o 
  -4   3  17        5.39        4.80      3.56 o 
  -3   3  17       27.93       35.73      5.79 o 
  -2   3  17        0.00        2.43      3.06 o 
  -1   3  17        0.12       -0.99      2.14 o 
   0   3  17        3.23        4.64      2.48 o 
   1   3  17        1.01        2.32      2.39 o 
   2   3  17       35.54       49.47      4.83 o 
   3   3  17        1.25        2.14      2.64 o 
   4   3  17        1.78        4.50      2.94 o 
   5   3  17        0.85       -1.96      4.94 o 
  -6   4  17        0.04       -4.00      4.00 o 
  -5   4  17        0.08        0.66      4.58 o 
  -4   4  17        2.90        8.41      4.72 o 
  -3   4  17        1.66       -3.95      4.51 o 
  -2   4  17        6.69       15.57      5.93 o 
  -1   4  17        0.02        3.49      4.97 o 
   0   4  17        0.52        4.12      4.72 o 
   1   4  17        4.01        4.34      4.75 o 
   2   4  17        2.09        0.57      3.36 o 
 -12   0  18        2.60        2.35      4.65 o 
 -10   0  18        1.77        1.26      4.09 o 
  -6   0  18        5.86       10.61      5.52 o 
  -4   0  18        3.87       -1.65      3.53 o 
  -2   0  18        0.14       -0.99      3.32 o 
   0   0  18        0.03        4.24      3.99 o 
   2   0  18       20.24       18.11      5.72 o 
   4   0  18        0.06       -2.01      3.10 o 
   6   0  18        1.92        4.00      4.29 o 
 -12   1  18        0.84        3.76      4.36 o 
 -11   1  18        5.55        1.33      3.95 o 
 -10   1  18        3.13       -0.20      3.85 o 
  -9   1  18        2.54       -3.25      3.25 o 
  -8   1  18        0.84       -0.03      3.02 o 
  -7   1  18       12.77       13.70      3.99 o 
  -6   1  18       48.31       54.00      5.68 o 
  -5   1  18       18.43       21.70      4.23 o 
  -4   1  18       22.00       23.78      5.04 o 
  -3   1  18       10.51       11.52      2.72 o 
  -2   1  18        0.18       -0.39      1.89 o 
  -1   1  18        2.59        1.15      3.77 o 
   0   1  18        3.19       -0.86      3.93 o 
   1   1  18        4.01        4.30      2.93 o 
   2   1  18       23.98       24.45      4.08 o 
   3   1  18        1.64        2.12      2.60 o 
   4   1  18        0.16        1.56      2.59 o 
   5   1  18        5.10        2.29      2.93 o 
   6   1  18        1.71       -0.87      3.96 o 
 -11   2  18        3.05        2.08      4.51 o 
 -10   2  18        0.93        7.02      4.53 o 
  -9   2  18        1.21        3.02      9.56 o 
  -8   2  18        8.50       12.16      4.04 o 
  -7   2  18        8.29       13.68      7.43 o 
  -6   2  18        6.61        5.50      4.68 o 
  -5   2  18        0.48       -1.76      2.78 o 
  -4   2  18        8.90       11.96      4.54 o 
  -3   2  18        0.76        3.92      3.00 o 
  -2   2  18        0.10        0.02      2.24 o 
  -1   2  18        0.01        2.11      2.33 o 
   0   2  18        2.80        3.66      2.42 o 
   1   2  18        2.49        2.19      2.31 o 
   2   2  18       15.63        9.65      2.67 o 
   3   2  18        5.18        5.48      3.92 o 
   4   2  18        0.73        0.99      2.38 o 
   5   2  18        0.85        2.04      3.52 o 
  -9   3  18        0.87        2.35      4.05 o 
  -8   3  18        0.59       -1.04      3.83 o 
  -7   3  18        2.08        2.55      3.51 o 
  -6   3  18        0.95       -1.20      3.83 o 
  -5   3  18        0.70       -2.50      3.31 o 
  -4   3  18        0.20        2.71      3.28 o 
  -3   3  18       13.86       19.26      4.47 o 
  -2   3  18        0.30       -1.41      3.11 o 
  -1   3  18        0.09       -0.40      2.84 o 
   0   3  18        1.32        1.42      2.38 o 
   1   3  18       11.12       12.49      3.11 o 
   2   3  18       12.08       10.43      3.18 o 
   3   3  18        8.81       15.67      6.13 o 
   4   3  18        0.09        2.27      4.43 o 
  -5   0  19      281.30      297.03     15.30 o 
  -3   0  19       12.74       11.57      4.82 o 
  -1   0  19        0.18       -0.55      3.51 o 
   1   0  19        1.91       -2.08      4.10 o 
   3   0  19       16.88        4.21      4.58 o 
   5   0  19        2.76        9.33      5.28 o 
 -11   1  19        0.04        2.44      4.48 o 
 -10   1  19        0.53       -3.71      3.71 o 
  -9   1  19        1.60       -0.53      3.76 o 
  -8   1  19        0.22        3.56      4.39 o 
  -7   1  19        2.31        5.68      3.68 o 
  -6   1  19       10.70        7.36      3.63 o 
  -5   1  19       16.93       20.96      4.41 o 
  -4   1  19        1.51        0.51      4.82 o 
  -3   1  19        0.56       -0.93      3.66 o 
  -2   1  19        4.26       -0.40      2.95 o 
  -1   1  19        0.92        2.72      2.99 o 
   0   1  19        0.00       -2.11      2.59 o 
   1   1  19        3.31       -0.84      3.03 o 
   2   1  19        7.19        3.46      3.09 o 
   3   1  19        3.99        3.15      2.87 o 
   4   1  19        0.00        2.04      2.73 o 
   5   1  19        0.35        8.65      4.16 o 
 -10   2  19        1.99       12.06      5.37 o 
  -9   2  19        0.16        2.21      3.68 o 
  -8   2  19        0.65        3.30      3.65 o 
  -7   2  19        0.20       -0.85      6.32 o 
  -6   2  19       17.04       12.59      7.49 o 
  -5   2  19       16.49       10.32      4.59 o 
  -4   2  19        0.79       -2.18      2.89 o 
  -3   2  19        0.03        1.78      3.05 o 
  -2   2  19        0.01        1.22      3.55 o 
  -1   2  19        2.77        2.47      2.63 o 
   0   2  19       20.42       23.62      3.64 o 
   1   2  19        0.91        0.51      2.31 o 
   2   2  19        7.16        9.93      3.07 o 
   3   2  19        0.01        1.73      3.50 o 
  -7   3  19        0.93        6.61      5.50 o 
  -6   3  19        0.49        3.19      5.23 o 
  -5   3  19        0.04       -3.63      3.63 o 
  -4   3  19        6.31        0.19      4.41 o 
  -3   3  19        7.53       14.60      5.83 o 
  -2   3  19        0.55        0.53      4.60 o 
  -1   3  19        3.95        5.67      4.77 o 
   0   3  19        1.68        4.64      3.76 o 
   1   3  19        0.20        3.89      3.56 o 
   2   3  19        0.00       -1.77      4.19 o 
  -4   0  20        2.86        3.66      5.04 o 
  -2   0  20       13.88       24.94      6.74 o 
   0   0  20        1.06        1.98      4.12 o 
   2   0  20        0.28        0.65      4.67 o 
  -9   1  20        0.35       -3.56      3.56 o 
  -8   1  20        1.03       15.09      5.33 o 
  -7   1  20        2.44        3.86      7.79 o 
  -6   1  20       24.99       32.33      8.19 o 
  -5   1  20        5.40       14.12      6.59 o 
  -4   1  20        2.86        0.60      3.41 o 
  -3   1  20        0.61       -0.89      3.10 o 
  -2   1  20        0.34        4.78      4.45 o 
  -1   1  20        0.78        3.46      3.35 o 
   0   1  20        0.05       -2.06      3.18 o 
   1   1  20       16.83       15.80      4.30 o 
   2   1  20        0.03       -3.07      3.07 o 
   3   1  20        0.13        5.81      4.87 o 
  -8   2  20        1.63       -3.97      3.97 o 
  -7   2  20        0.13        2.19      6.56 o 
  -6   2  20        1.63       -3.44      3.44 o 
  -5   2  20       12.39       16.13      4.59 o 
  -4   2  20        0.09       -3.14      3.14 o 
  -3   2  20        0.72        4.15      3.51 o 
  -2   2  20        2.81        4.76      2.91 o 
  -1   2  20        0.22       -1.12      3.06 o 
   0   2  20        6.20        3.42      3.02 o 
   1   2  20        3.03        4.55      4.99 o 
  -3   3  20        0.41       -3.87      3.87 o 
  -2   3  20        0.11        1.29      4.41 o 
  -5   0  21        6.72       14.46      6.76 o 
  -3   0  21        0.33       -0.15      4.97 o 
  -1   0  21        1.67       -0.77      4.56 o 
   1   0  21        4.44        0.99      4.89 o 
  -7   1  21       29.17       36.86      9.03 o 
  -6   1  21        4.64        3.99      6.59 o 
  -5   1  21        0.00        0.10      6.18 o 
  -4   1  21        0.09        3.51      5.60 o 
  -3   1  21        0.01       -2.09      3.68 o 
  -2   1  21        5.49        7.96      4.16 o 
  -1   1  21        2.02        4.79      3.78 o 
   0   1  21       13.26       12.84      5.83 o 
  -5   2  21       10.44       22.30      6.81 o 
  -4   2  21        0.00       -0.95      4.31 o 
  -3   2  21        0.85        5.89      4.96 o 
  -1   2  21        2.12       -3.17      5.09 o 
  -4   0  22        0.69        6.13      6.20 o 
  -3   1  22        0.38       -3.20      5.43 o 
  -2   1  22        0.25        1.36      5.45 o 
                                                 
